# Supplementary material for: Revision of the Palaearctic species of Lysitermus Foerster (Hymenoptera, Braconidae, Hormiinae)
Source: Zookeys. 2021 May 28;1040:65–89. doi: 10.3897/zookeys.1040.66274 (PMC8178295; doi:10.3897/zookeys.1040.66274)
Supplement: XML Treatment for Lysitermus [file zookeys.1040.66274-treatment1.xml]

<!DOCTYPE tp:taxon-treatment
  PUBLIC "-//TaxonX//DTD Taxonomic Treatment Publishing DTD v0 20100105//EN" "tax-treatment-NSO.dtd">
<tp:taxon-treatment xmlns:tp="http://www.plazi.org/taxpub"><tp:treatment-meta><kwd-group><label>Taxon classification</label><kwd><named-content xmlns:xlink="http://www.w3.org/1999/xlink" content-type="kingdom">Animalia</named-content></kwd><kwd><named-content xmlns:xlink="http://www.w3.org/1999/xlink" content-type="order">Hymenoptera</named-content></kwd><kwd><named-content xmlns:xlink="http://www.w3.org/1999/xlink" content-type="family">Braconidae</named-content></kwd></kwd-group><mixed-citation publication-type="journal"><person-group><name><surname>van Achterberg</surname><given-names>Cornelis</given-names></name><name><surname>Skeppstedt</surname><given-names>Fredrik</given-names></name><name><surname>Väänänen</surname><given-names>Simo</given-names></name></person-group><article-title>Revision of the Palaearctic species of <italic><tp:taxon-name><tp:taxon-name-part taxon-name-part-type="genus" reg="Lysitermus">Lysitermus</tp:taxon-name-part></tp:taxon-name></italic> Foerster (<tp:taxon-name><tp:taxon-name-part taxon-name-part-type="order">Hymenoptera</tp:taxon-name-part></tp:taxon-name>, <tp:taxon-name><tp:taxon-name-part taxon-name-part-type="family">Braconidae</tp:taxon-name-part></tp:taxon-name>, <tp:taxon-name><tp:taxon-name-part taxon-name-part-type="subfamily">Hormiinae</tp:taxon-name-part></tp:taxon-name>)</article-title><source>Zookeys</source><day>28</day><month>5</month><year>2021</year><volume>1040</volume><fpage>65</fpage><lpage>89</lpage><pub-id pub-id-type="doi">10.3897/zookeys.1040.66274</pub-id></mixed-citation></tp:treatment-meta><tp:nomenclature><tp:taxon-name><object-id xmlns:xlink="http://www.w3.org/1999/xlink" content-type="arpha" xlink:type="simple">CF439742-C97F-5F30-9E7D-0F5A2E210B08</object-id>
            <tp:taxon-name-part taxon-name-part-type="genus" reg="Lysitermus">Lysitermus</tp:taxon-name-part>
          </tp:taxon-name><tp:taxon-authority>Foerster, 1863</tp:taxon-authority><xref ref-type="fig" rid="F1">Figs 1</xref><xref ref-type="fig" rid="F2">, 2–8</xref><xref ref-type="fig" rid="F3">, 9–11</xref><xref ref-type="fig" rid="F4">, 12</xref><xref ref-type="fig" rid="F5">, 13–18</xref><xref ref-type="fig" rid="F6">, 19–21</xref><xref ref-type="fig" rid="F7">, 22–25</xref><xref ref-type="fig" rid="F8">, 26–27</xref><xref ref-type="fig" rid="F9">, 28–29</xref><xref ref-type="fig" rid="F10">, 30–32</xref><xref ref-type="fig" rid="F11">, 33</xref><xref ref-type="fig" rid="F12">, 34–42</xref><xref ref-type="fig" rid="F13">, 43–44</xref><xref ref-type="fig" rid="F14">, 45–47</xref><tp:nomenclature-citation-list><tp:nomenclature-citation><tp:taxon-name>
                <tp:taxon-name-part taxon-name-part-type="genus" reg="Lysitermus">Lysitermus</tp:taxon-name-part>
              </tp:taxon-name><comment>Foerster, 1863: 236 [not <xref ref-type="bibr" rid="B17">Tobias 1971</xref>: 205, <xref ref-type="bibr" rid="B18">1976</xref>: 49]; <xref ref-type="bibr" rid="B8">Hedqvist 1963</xref>: 35; <xref ref-type="bibr" rid="B16">Shenefelt 1975</xref>: 1154–1155; <xref ref-type="bibr" rid="B19">van Achterberg 1982</xref>: 125; <xref ref-type="bibr" rid="B1">Belokobylskij and Tobias 1986</xref>: 63–64; <xref ref-type="bibr" rid="B21">van Achterberg 1991</xref>: 19, <xref ref-type="bibr" rid="B23">1995</xref>: 93; <xref ref-type="bibr" rid="B11">Jonsell et al. 2016</xref>: 12, 18; <xref ref-type="bibr" rid="B5">Forshage et al. 2016</xref>: 12. Type species (by monotypy): <tp:taxon-name><tp:taxon-name-part taxon-name-part-type="genus" reg="Lysitermus">Lysitermus</tp:taxon-name-part> <tp:taxon-name-part taxon-name-part-type="species" reg="pallidus">pallidus</tp:taxon-name-part></tp:taxon-name> Foerster, 1863 [examined].</comment></tp:nomenclature-citation><tp:nomenclature-citation><tp:taxon-name>
                <tp:taxon-name-part taxon-name-part-type="genus" reg="Rogadinaspis">Rogadinaspis</tp:taxon-name-part>
              </tp:taxon-name><comment>Bouček, 1956: 441; <xref ref-type="bibr" rid="B8">Hedqvist 1963</xref>: 35 (as synonym of <tp:taxon-name><tp:taxon-name-part taxon-name-part-type="genus" reg="Lysitermus">Lysitermus</tp:taxon-name-part></tp:taxon-name> Foerster, 1863); <xref ref-type="bibr" rid="B16">Shenefelt 1975</xref>: 1155; <xref ref-type="bibr" rid="B21">van Achterberg 1991</xref>: 19, <xref ref-type="bibr" rid="B23">1995</xref>: 93. Type species (by monotypy): <tp:taxon-name><tp:taxon-name-part taxon-name-part-type="genus" reg="Rogadinaspis">Rogadinaspis</tp:taxon-name-part> <tp:taxon-name-part taxon-name-part-type="species" reg="tritoma">tritoma</tp:taxon-name-part></tp:taxon-name> Bouček, 1956 [examined].</comment></tp:nomenclature-citation><tp:nomenclature-citation><tp:taxon-name>
                <tp:taxon-name-part taxon-name-part-type="genus" reg="Paracedria">Paracedria</tp:taxon-name-part>
              </tp:taxon-name><comment>Hedqvist, 1957: 219; <xref ref-type="bibr" rid="B8">Hedqvist 1963</xref>: 35 (as synonym of <tp:taxon-name><tp:taxon-name-part taxon-name-part-type="genus" reg="Lysitermus">Lysitermus</tp:taxon-name-part></tp:taxon-name> Foerster, 1863); <xref ref-type="bibr" rid="B16">Shenefelt 1975</xref>: 1155; <xref ref-type="bibr" rid="B21">van Achterberg 1991</xref>: 19, <xref ref-type="bibr" rid="B23">1995</xref>: 93. Type species (by monotypy): <tp:taxon-name><tp:taxon-name-part taxon-name-part-type="genus" reg="Paracedria">Paracedria</tp:taxon-name-part> <tp:taxon-name-part taxon-name-part-type="species" reg="suecicus">suecicus</tp:taxon-name-part></tp:taxon-name> Hedqvist, 1957 [examined].</comment></tp:nomenclature-citation><tp:nomenclature-citation><tp:taxon-name>
                <tp:taxon-name-part taxon-name-part-type="genus" reg="Prolysitermus">Prolysitermus</tp:taxon-name-part>
              </tp:taxon-name><comment>Tobias, 1971: 205–206; <xref ref-type="bibr" rid="B16">Shenefelt 1975</xref>: 1155; <xref ref-type="bibr" rid="B18">Tobias 1976</xref>: 49; <xref ref-type="bibr" rid="B19">van Achterberg 1982</xref>: 125 (as synonym of <tp:taxon-name><tp:taxon-name-part taxon-name-part-type="genus" reg="Lysitermus">Lysitermus</tp:taxon-name-part></tp:taxon-name> Foerster, 1863), 1991: 19, 1995: 93. Type species (by monotypy): <tp:taxon-name><tp:taxon-name-part taxon-name-part-type="genus" reg="Prolysitermus">Prolysitermus</tp:taxon-name-part> <tp:taxon-name-part taxon-name-part-type="species" reg="talitzkii">talitzkii</tp:taxon-name-part></tp:taxon-name> Tobias, 1971 [examined].</comment></tp:nomenclature-citation></tp:nomenclature-citation-list></tp:nomenclature><tp:treatment-sec sec-type="diagnosis" id="SECID0E5JAE"><title>Diagnosis.</title><p>See <xref ref-type="bibr" rid="B21">van Achterberg (1991</xref>: 19). The type species of <italic><tp:taxon-name><tp:taxon-name-part taxon-name-part-type="genus" reg="Lysitermus">Lysitermus</tp:taxon-name-part></tp:taxon-name></italic> Foerster was not described in 1863; the species name is valid because it was the only species included in the new genus. Indirectly, the type species is characterised by the two features mentioned in the key to the genera (vein 2-SR of fore wing absent and only three metasomal segments visible) but its unequivocal recognition has been problematical. Therefore, we illustrate here recently reared specimens from Sweden, because the cotypes of <italic><tp:taxon-name><tp:taxon-name-part taxon-name-part-type="genus" reg="Lysitermus">L.</tp:taxon-name-part> <tp:taxon-name-part taxon-name-part-type="species" reg="pallidus">pallidus</tp:taxon-name-part></tp:taxon-name></italic> in <named-content xmlns:xlink="http://www.w3.org/1999/xlink" content-type="dwc:institutional_code" xlink:type="simple">ZMB</named-content> are less suitable for redescription and in any case not currently available.</p><fig id="F1" position="float" orientation="portrait"><object-id xmlns:xlink="http://www.w3.org/1999/xlink" content-type="doi" xlink:type="simple">10.3897/zookeys.1040.66274.figure1</object-id><object-id xmlns:xlink="http://www.w3.org/1999/xlink" content-type="arpha" xlink:type="simple">FEE5BD90-6B24-513C-8682-F07B9EF1813B</object-id><label>Figure 1.</label><caption><p><italic><tp:taxon-name><tp:taxon-name-part taxon-name-part-type="genus" reg="Lysitermus">Lysitermus</tp:taxon-name-part> <tp:taxon-name-part taxon-name-part-type="species" reg="pallidus">pallidus</tp:taxon-name-part></tp:taxon-name></italic> Foerster, ♀, Sweden, habitus lateral. Photograph: R. Soethof.</p></caption><graphic xmlns:xlink="http://www.w3.org/1999/xlink" xlink:href="zookeys-1040-065-g001.jpg" position="float" orientation="portrait" xlink:type="simple" id="oo_548430.jpg"><uri content-type="original_file" xlink:type="simple">https://binary.pensoft.net/fig/548430</uri></graphic></fig></tp:treatment-sec><tp:treatment-sec sec-type="biology" id="SECID0EXLAE"><title>Biology.</title><p>Facultative gregarious parasitoids of case-bearing lepidopterous larvae of <tp:taxon-name><tp:taxon-name-part taxon-name-part-type="family">Psychidae</tp:taxon-name-part></tp:taxon-name> and <tp:taxon-name><tp:taxon-name-part taxon-name-part-type="family">Tineidae</tp:taxon-name-part></tp:taxon-name>; they are almost certainly idiobiont ectoparasitoids (<xref ref-type="bibr" rid="B6">Gupta and Quicke 2018</xref>; <xref ref-type="bibr" rid="B13">Mifsud et al. 2019</xref>; this paper). There is no mummification of the host larva, as in <tp:taxon-name><tp:taxon-name-part taxon-name-part-type="subfamily">Rogadinae</tp:taxon-name-part></tp:taxon-name>, and the host remains in the host case are compatible with ectoparasitoism (M.R. Shaw pers. comm.). The records of <tp:taxon-name><tp:taxon-name-part taxon-name-part-type="tribe">Scolytini</tp:taxon-name-part></tp:taxon-name> (<italic><tp:taxon-name><tp:taxon-name-part taxon-name-part-type="genus" reg="Pityophthorus">Pityophthorus</tp:taxon-name-part> <tp:taxon-name-part taxon-name-part-type="species" reg="micrographus">micrographus</tp:taxon-name-part></tp:taxon-name></italic> (Linnaeus, 1758), <italic><tp:taxon-name><tp:taxon-name-part taxon-name-part-type="genus" reg="Polygraphus">Polygraphus</tp:taxon-name-part> <tp:taxon-name-part taxon-name-part-type="species" reg="poligraphus">poligraphus</tp:taxon-name-part></tp:taxon-name></italic> (Linnaeus, 1758)) are based on a mass rearing from a dead <italic><tp:taxon-name><tp:taxon-name-part taxon-name-part-type="genus" reg="Picea">Picea</tp:taxon-name-part> <tp:taxon-name-part taxon-name-part-type="species" reg="abies">abies</tp:taxon-name-part></tp:taxon-name></italic> tree infested by both species (<xref ref-type="bibr" rid="B7">Hedqvist 1957</xref>). As <italic><tp:taxon-name><tp:taxon-name-part taxon-name-part-type="genus" reg="Lysitermus">Lysitermus</tp:taxon-name-part></tp:taxon-name></italic> has been reared from case-bearing larvae so far and there is no direct rearing known from <tp:taxon-name><tp:taxon-name-part taxon-name-part-type="family">Curculionidae</tp:taxon-name-part></tp:taxon-name> (<tp:taxon-name><tp:taxon-name-part taxon-name-part-type="tribe">Scolytini</tp:taxon-name-part></tp:taxon-name>), we consider both records very doubtful.</p></tp:treatment-sec><tp:treatment-sec sec-type="notes" id="SECID0EPOAE"><title>Notes.</title><p><italic><tp:taxon-name><tp:taxon-name-part taxon-name-part-type="genus" reg="Lysitermus">Lysitermus</tp:taxon-name-part></tp:taxon-name></italic> Foerster and the widespread Old World genus <italic><tp:taxon-name><tp:taxon-name-part taxon-name-part-type="genus" reg="Acanthormius">Acanthormius</tp:taxon-name-part></tp:taxon-name></italic> Ashmead, 1906, are very similar and should be synonymised in future if molecular data show that <italic><tp:taxon-name><tp:taxon-name-part taxon-name-part-type="genus" reg="Acanthormius">Acanthormius</tp:taxon-name-part></tp:taxon-name></italic> and <italic><tp:taxon-name><tp:taxon-name-part taxon-name-part-type="genus" reg="Lysitermus">Lysitermus</tp:taxon-name-part></tp:taxon-name></italic> are paraphyletic. Up to now, with only few species sampled, the Old World <italic><tp:taxon-name><tp:taxon-name-part taxon-name-part-type="genus" reg="Lysitermus">Lysitermus</tp:taxon-name-part></tp:taxon-name></italic> species sampled clusters with <italic><tp:taxon-name><tp:taxon-name-part taxon-name-part-type="genus" reg="Afrotritermus">Afrotritermus</tp:taxon-name-part></tp:taxon-name></italic> Belokobylskij, 1995 and <italic><tp:taxon-name><tp:taxon-name-part taxon-name-part-type="genus" reg="Atritermus">Atritermus</tp:taxon-name-part></tp:taxon-name></italic> Belokobylskij, Zaldivar-Riverón &amp; Quicke, 2007 and not with the <italic><tp:taxon-name><tp:taxon-name-part taxon-name-part-type="genus" reg="Acanthormius">Acanthormius</tp:taxon-name-part></tp:taxon-name></italic> clade (Jasso-Martínez et al. 2021). Therefore, we refrain from synonymising both genera, despite that both have vein CU1a of the fore wing at the level of vein 2-CU1 or above (Fig. <xref ref-type="fig" rid="F2">2</xref>) and lack a parastigma (but the parastigma is also rarely absent in <italic><tp:taxon-name><tp:taxon-name-part taxon-name-part-type="genus" reg="Aulosaphoides">Aulosaphoides</tp:taxon-name-part></tp:taxon-name></italic> van Achterberg, 1995). However, in <italic><tp:taxon-name><tp:taxon-name-part taxon-name-part-type="genus" reg="Acanthormius">Acanthormius</tp:taxon-name-part></tp:taxon-name></italic> vein 2-SR of the fore wing is complete and the third tergite, excluding lamella, usually protruding latero-apically. In <italic><tp:taxon-name><tp:taxon-name-part taxon-name-part-type="genus" reg="Lysitermus">Lysitermus</tp:taxon-name-part></tp:taxon-name></italic> vein 2-SR is often largely or entirely absent, if present then nearly always its posterior third unpigmented and only the lamella of the third tergite is protruding. The development of vein 2-SR is very variable; the specimen in Figure <xref ref-type="fig" rid="F2">2</xref> has the vein in one wing only pigmented, as figured, but in the other wing entirely sclerotised. In <italic><tp:taxon-name><tp:taxon-name-part taxon-name-part-type="genus" reg="Aulosaphoides">Aulosaphoides</tp:taxon-name-part></tp:taxon-name></italic> vein CU1a of the fore wing is situated distinctly below the level of vein 2-CU1 (at the same level or above in <italic><tp:taxon-name><tp:taxon-name-part taxon-name-part-type="genus" reg="Lysitermus">Lysitermus</tp:taxon-name-part></tp:taxon-name></italic>) and vein r is emitted distinctly before the middle of the pterostigma (submedially in <italic><tp:taxon-name><tp:taxon-name-part taxon-name-part-type="genus" reg="Lysitermus">Lysitermus</tp:taxon-name-part></tp:taxon-name></italic>). <italic><tp:taxon-name><tp:taxon-name-part taxon-name-part-type="genus" reg="Trissarthrum">Trissarthrum</tp:taxon-name-part></tp:taxon-name></italic> Ashmead, 1900, is traditionally included in <italic><tp:taxon-name><tp:taxon-name-part taxon-name-part-type="genus" reg="Lysitermus">Lysitermus</tp:taxon-name-part></tp:taxon-name></italic> (<xref ref-type="bibr" rid="B25">Wharton 1993</xref>; <xref ref-type="bibr" rid="B23">van Achterberg 1995</xref>; <xref ref-type="bibr" rid="B26">Yu et al. 2016</xref>), but its Neotropical type species, <italic><tp:taxon-name><tp:taxon-name-part taxon-name-part-type="genus" reg="Trissarthrum">T.</tp:taxon-name-part> <tp:taxon-name-part taxon-name-part-type="species" reg="maculipennis">maculipennis</tp:taxon-name-part></tp:taxon-name></italic> Ashmead, 1900, from St. Vincent has a complete vein 2-SR of the fore wing and the propodeal areola comparatively narrow. Therefore, it may be a different Neotropical genus near <italic><tp:taxon-name><tp:taxon-name-part taxon-name-part-type="genus" reg="Acanthormius">Acanthormius</tp:taxon-name-part></tp:taxon-name></italic> lacking the apico-lateral protruding part of the third tergite and having vein M+CU1 of the fore wing non-tubular and vein 1-M of hind wing much longer than vein M+CU (<xref ref-type="bibr" rid="B23">van Achterberg 1995</xref>). Both characters are also present in the only other described species from the New World, <italic><tp:taxon-name><tp:taxon-name-part taxon-name-part-type="genus" reg="Luffia">L.</tp:taxon-name-part> <tp:taxon-name-part taxon-name-part-type="species" reg="woolleyi">woolleyi</tp:taxon-name-part></tp:taxon-name></italic> Wharton, 1993 from Mexico. The Australian <italic><tp:taxon-name><tp:taxon-name-part taxon-name-part-type="genus" reg="Lysitermus">Lysitermus</tp:taxon-name-part></tp:taxon-name></italic> sp. 1 listed by Jasso-Martínez et al. (2021) clusters with the Afrotropical genera <italic><tp:taxon-name><tp:taxon-name-part taxon-name-part-type="genus" reg="Afrotritermus">Afrotritermus</tp:taxon-name-part></tp:taxon-name></italic> Belokobylskij, 1995 and <italic><tp:taxon-name><tp:taxon-name-part taxon-name-part-type="genus" reg="Atritermus">Atritermus</tp:taxon-name-part></tp:taxon-name></italic> Belokobylskij, Zaldívar-Riverón &amp; Quicke, 2007. The listed Neotropical <italic><tp:taxon-name><tp:taxon-name-part taxon-name-part-type="genus" reg="Lysitermus">Lysitermus</tp:taxon-name-part></tp:taxon-name></italic> sp. 2 (= <italic><tp:taxon-name><tp:taxon-name-part taxon-name-part-type="genus" reg="Trissarthrum">Trissarthrum</tp:taxon-name-part></tp:taxon-name></italic>) clusters with the <italic><tp:taxon-name><tp:taxon-name-part taxon-name-part-type="genus" reg="Acanthormius">Acanthormius</tp:taxon-name-part></tp:taxon-name></italic> clade (Jasso-Martínez et al. 2021). <italic><tp:taxon-name><tp:taxon-name-part taxon-name-part-type="genus" reg="Lysitermus">Lysitermus</tp:taxon-name-part></tp:taxon-name></italic> without <italic><tp:taxon-name><tp:taxon-name-part taxon-name-part-type="genus" reg="Trissarthrum">Trissarthrum</tp:taxon-name-part></tp:taxon-name></italic> has an Old World distribution, known from the Afrotropical (<xref ref-type="bibr" rid="B14">Papp and van Achterberg 1999</xref>; <xref ref-type="bibr" rid="B24">van Achterberg 2000</xref>), Australian (Jasso-Martínez et al. 2021), and Palaearctic regions (<xref ref-type="bibr" rid="B26">Yu et al. 2016</xref>).</p><fig id="F2" position="float" orientation="portrait"><object-id xmlns:xlink="http://www.w3.org/1999/xlink" content-type="doi" xlink:type="simple">10.3897/zookeys.1040.66274.figures2-8</object-id><object-id xmlns:xlink="http://www.w3.org/1999/xlink" content-type="arpha" xlink:type="simple">DB336635-8087-592F-931F-C817DA797DD5</object-id><label>Figures 2–8.</label><caption><p><italic><tp:taxon-name><tp:taxon-name-part taxon-name-part-type="genus" reg="Lysitermus">Lysitermus</tp:taxon-name-part> <tp:taxon-name-part taxon-name-part-type="species" reg="pallidus">pallidus</tp:taxon-name-part></tp:taxon-name></italic> Foerster, ♀, Sweden <bold>2</bold> wings <bold>3</bold> mesosoma dorsal <bold>4</bold> metasoma dorsal <bold>5</bold> second and third metasomal tergites dorsal <bold>6</bold> head anterior <bold>7</bold> head dorsal <bold>8</bold> detail vertex dorsal. Photographs: R. Soethof.</p></caption><graphic xmlns:xlink="http://www.w3.org/1999/xlink" xlink:href="zookeys-1040-065-g002.jpg" position="float" orientation="portrait" xlink:type="simple" id="oo_548431.jpg"><uri content-type="original_file" xlink:type="simple">https://binary.pensoft.net/fig/548431</uri></graphic></fig><p>The position of the tribe <tp:taxon-name>Lysitermini</tp:taxon-name> is uncertain, but there is increasing evidence for a subordinate position in the <tp:taxon-name><tp:taxon-name-part taxon-name-part-type="subfamily">Hormiinae</tp:taxon-name-part></tp:taxon-name>. Recently, <tp:taxon-name>Lysitermini</tp:taxon-name> are either included as a tribe in the <tp:taxon-name><tp:taxon-name-part taxon-name-part-type="subfamily">Rogadinae</tp:taxon-name-part></tp:taxon-name><italic>sensu lato</italic> (<xref ref-type="bibr" rid="B3">Chen and van Achterberg 2019</xref>) or the <tp:taxon-name><tp:taxon-name-part taxon-name-part-type="subfamily">Hormiinae</tp:taxon-name-part></tp:taxon-name> (Jasso-Martínez et al. 2021), or treated as a separate subfamily (<xref ref-type="bibr" rid="B15">Quicke et al. 2020</xref>).</p><fig id="F3" position="float" orientation="portrait"><object-id xmlns:xlink="http://www.w3.org/1999/xlink" content-type="doi" xlink:type="simple">10.3897/zookeys.1040.66274.figures9-11</object-id><object-id xmlns:xlink="http://www.w3.org/1999/xlink" content-type="arpha" xlink:type="simple">E9EF48F9-6B5C-572E-A65F-EDCD71126BB8</object-id><label>Figures 9–11.</label><caption><p><italic><tp:taxon-name><tp:taxon-name-part taxon-name-part-type="genus" reg="Lysitermus">Lysitermus</tp:taxon-name-part> <tp:taxon-name-part taxon-name-part-type="species" reg="pallidus">pallidus</tp:taxon-name-part></tp:taxon-name></italic> Foerster, ♂, Sweden <bold>9</bold> habitus lateral <bold>10</bold> third metasomal tergite dorsal <bold>11</bold> propodeum and metasoma dorsal. Photographs: R. Soethof.</p></caption><graphic xmlns:xlink="http://www.w3.org/1999/xlink" xlink:href="zookeys-1040-065-g003.jpg" position="float" orientation="portrait" xlink:type="simple" id="oo_548432.jpg"><uri content-type="original_file" xlink:type="simple">https://binary.pensoft.net/fig/548432</uri></graphic></fig><!--PageBreak --><sec sec-type="Key to Palaearctic species of the genus Lysitermus Foerster" id="SECID0EEZAE"><title>Key to Palaearctic species of the genus <italic><tp:taxon-name><tp:taxon-name-part taxon-name-part-type="genus" reg="Lysitermus">Lysitermus</tp:taxon-name-part></tp:taxon-name></italic> Foerster</title><table-wrap content-type="key" position="anchor" orientation="portrait"><table id="TID0EOKAC" rules="all"><tbody><tr><td rowspan="1" colspan="1">1</td><td rowspan="1" colspan="1">Area behind stemmaticum finely granulate and more or less rugulose anteriorly (Fig. <xref ref-type="fig" rid="F2">8</xref>); scutellum finely striate antero-laterally and granulate medially (Fig. <xref ref-type="fig" rid="F2">3</xref>); apical lamella of third metasomal tergite in ♀ distinctly protruding laterally (Fig. <xref ref-type="fig" rid="F1">1</xref>), with approx. 25 carinae and wide in dorsal view (Figs <xref ref-type="fig" rid="F2">4</xref>, <xref ref-type="fig" rid="F2">5</xref>), its border distinctly serrate in lateral view (also in ♂ comparatively wide, but in lateral view less serrate, without smooth apical rim; Figs <xref ref-type="fig" rid="F3">9–11</xref>); third tergite of ♀ mainly yellowish brown, less contrasting with second tergite (Figs <xref ref-type="fig" rid="F1">1</xref>, <xref ref-type="fig" rid="F2">5</xref>, <xref ref-type="fig" rid="F8">26</xref>; more or less darkened in ♂: Fig. <xref ref-type="fig" rid="F3">9</xref>)</td><td rowspan="1" colspan="1">
                      <bold><italic><tp:taxon-name><tp:taxon-name-part taxon-name-part-type="genus" reg="Lysitermus">L.</tp:taxon-name-part> <tp:taxon-name-part taxon-name-part-type="species" reg="pallidus">pallidus</tp:taxon-name-part></tp:taxon-name></italic> Foerster, 1863</bold>
                    </td></tr><tr><td rowspan="1" colspan="1">–</td><td rowspan="1" colspan="1">Area behind stemmaticum smooth or largely so (Figs <xref ref-type="fig" rid="F5">18</xref>, <xref ref-type="fig" rid="F10">32</xref>, <xref ref-type="fig" rid="F12">41</xref>); scutellum smooth, without lateral striae (Figs <xref ref-type="fig" rid="F5">14</xref>, <xref ref-type="fig" rid="F9">28</xref>, <xref ref-type="fig" rid="F10">32</xref>, <xref ref-type="fig" rid="F12">36</xref>, <xref ref-type="fig" rid="F12">41</xref>), but rarely granulate medially; apical lamella of third tergite less protruding laterally (Figs <xref ref-type="fig" rid="F4">12</xref>, <xref ref-type="fig" rid="F6">19</xref>, <xref ref-type="fig" rid="F7">23</xref>, <xref ref-type="fig" rid="F9">29</xref>, <xref ref-type="fig" rid="F10">30</xref>, <xref ref-type="fig" rid="F12">39</xref>), with 8–16 carinae and medium-sized in dorsal view (Figs <xref ref-type="fig" rid="F5">16</xref>, <xref ref-type="fig" rid="F6">21</xref>, <xref ref-type="fig" rid="F7">24</xref>, <xref ref-type="fig" rid="F7">25</xref>, <xref ref-type="fig" rid="F8">27</xref>, <xref ref-type="fig" rid="F10">31</xref>), usually straight to slightly serrate in lateral view (Figs <xref ref-type="fig" rid="F4">12</xref>, <xref ref-type="fig" rid="F9">29</xref>, <xref ref-type="fig" rid="F10">30</xref>, <xref ref-type="fig" rid="F12">39</xref>); third tergite dark brown or brown, darker than yellowish brown second tergite (Figs <xref ref-type="fig" rid="F5">15</xref>, <xref ref-type="fig" rid="F6">20</xref>, <xref ref-type="fig" rid="F7">22</xref>, <xref ref-type="fig" rid="F10">31</xref>), but in melanistic specimens second tergite more or less dark brown (Figs <xref ref-type="fig" rid="F8">27</xref>–<xref ref-type="fig" rid="F9">29</xref>, <xref ref-type="fig" rid="F12">39</xref>, <xref ref-type="fig" rid="F13">43</xref>)</td><td rowspan="1" colspan="1">
                      <bold>2</bold>
                    </td></tr><tr><td rowspan="1" colspan="1">2</td><td rowspan="1" colspan="1">Apical lamella of third metasomal tergite concave medio-posteriorly (Figs <xref ref-type="fig" rid="F5">16</xref>, <xref ref-type="fig" rid="F6">21</xref>, <xref ref-type="fig" rid="F7">24</xref>), but sometimes intermediate (Figs <xref ref-type="fig" rid="F7">25</xref>, <xref ref-type="fig" rid="F8">27</xref>) and with a distinct and smooth rim in front of it (Figs <xref ref-type="fig" rid="F5">15</xref>, <xref ref-type="fig" rid="F6">20</xref>, <xref ref-type="fig" rid="F7">23</xref>, <xref ref-type="fig" rid="F8">27</xref>); hind tibia (except apically) parallel-sided or nearly so (Figs <xref ref-type="fig" rid="F4">12</xref>, <xref ref-type="fig" rid="F9">29</xref>); third antennal segment yellow or yellowish brown (Figs <xref ref-type="fig" rid="F4">12</xref>, <xref ref-type="fig" rid="F5">17</xref>, <xref ref-type="fig" rid="F6">19</xref>, <xref ref-type="fig" rid="F7">22</xref>, <xref ref-type="fig" rid="F9">29</xref>), rarely mainly dark brown; vein 3-SR of fore wing 1.3–2.0× longer than vein r (Figs <xref ref-type="fig" rid="F5">13</xref>, <xref ref-type="fig" rid="F7">22</xref>)</td><td rowspan="1" colspan="1">
                      <bold><italic><tp:taxon-name><tp:taxon-name-part taxon-name-part-type="genus" reg="Lysitermus">L.</tp:taxon-name-part> <tp:taxon-name-part taxon-name-part-type="species" reg="tritoma">tritoma</tp:taxon-name-part></tp:taxon-name></italic> (Bouček, 1956)</bold>
                    </td></tr><tr><td rowspan="1" colspan="1">–</td><td rowspan="1" colspan="1">Apical lamella of third metasomal tergite straight medio-posteriorly or nearly so (Figs <xref ref-type="fig" rid="F10">31</xref>, <xref ref-type="fig" rid="F12">37</xref>, <xref ref-type="fig" rid="F12">39</xref>, <xref ref-type="fig" rid="F13">44</xref>, <xref ref-type="fig" rid="F14">47</xref>) and rim in front of it less developed and more or less sculptured (Figs <xref ref-type="fig" rid="F10">30</xref>, <xref ref-type="fig" rid="F10">31</xref>, <xref ref-type="fig" rid="F11">33</xref>, <xref ref-type="fig" rid="F12">37</xref>, <xref ref-type="fig" rid="F14">46</xref>, <xref ref-type="fig" rid="F14">47</xref>); hind tibia gradually widened (Figs <xref ref-type="fig" rid="F10">30</xref>, <xref ref-type="fig" rid="F14">45</xref>); third antennal segment dark brown or largely so (Figs <xref ref-type="fig" rid="F11">33</xref>, <xref ref-type="fig" rid="F14">45</xref>); vein 3-SR of fore wing usually 2.3–3.0× longer than vein r (Figs <xref ref-type="fig" rid="F10">30</xref>, <xref ref-type="fig" rid="F11">33</xref>, <xref ref-type="fig" rid="F12">34</xref>), but sometimes approx. 1.4× (Figs <xref ref-type="fig" rid="F13">43</xref>, <xref ref-type="fig" rid="F14">45</xref>)</td><td rowspan="1" colspan="1">
                      <bold><italic><tp:taxon-name><tp:taxon-name-part taxon-name-part-type="genus" reg="Lysitermus">L.</tp:taxon-name-part> <tp:taxon-name-part taxon-name-part-type="species" reg="talitzkii">talitzkii</tp:taxon-name-part></tp:taxon-name></italic> (Tobias, 1971), stat. nov.</bold>
                    </td></tr></tbody></table></table-wrap></sec></tp:treatment-sec><tp:treatment-sec><!--Section generated to contain objects referenced in tp:taxon-treatment.--><fig id="F4" position="float" orientation="portrait"><object-id xmlns:xlink="http://www.w3.org/1999/xlink" content-type="doi" xlink:type="simple">10.3897/zookeys.1040.66274.figure12</object-id><object-id xmlns:xlink="http://www.w3.org/1999/xlink" content-type="arpha" xlink:type="simple">E4EE3609-DD2B-5BC9-8B3C-78E3848176B3</object-id><label>Figure 12.</label><caption><p><italic><tp:taxon-name><tp:taxon-name-part taxon-name-part-type="genus" reg="Lysitermus">Lysitermus</tp:taxon-name-part> <tp:taxon-name-part taxon-name-part-type="species" reg="tritoma">tritoma</tp:taxon-name-part></tp:taxon-name></italic> (Bouček), ♀, France, habitus lateral. Photograph: R. Soethof.</p></caption><graphic xmlns:xlink="http://www.w3.org/1999/xlink" xlink:href="zookeys-1040-065-g004.jpg" position="float" orientation="portrait" xlink:type="simple" id="oo_548433.jpg"><uri content-type="original_file" xlink:type="simple">https://binary.pensoft.net/fig/548433</uri></graphic></fig><fig id="F5" position="float" orientation="portrait"><object-id xmlns:xlink="http://www.w3.org/1999/xlink" content-type="doi" xlink:type="simple">10.3897/zookeys.1040.66274.figures13-18</object-id><object-id xmlns:xlink="http://www.w3.org/1999/xlink" content-type="arpha" xlink:type="simple">6983F6B5-749E-5E0C-91B0-A60A3EEA7860</object-id><label>Figures 13–18.</label><caption><p><italic><tp:taxon-name><tp:taxon-name-part taxon-name-part-type="genus" reg="Lysitermus">Lysitermus</tp:taxon-name-part> <tp:taxon-name-part taxon-name-part-type="species" reg="tritoma">tritoma</tp:taxon-name-part></tp:taxon-name></italic> (Bouček), ♀, France <bold>13</bold> wings <bold>14</bold> mesosoma dorsal <bold>15</bold> propodeum and metasoma dorsal <bold>16</bold> second and third metasomal tergites dorsal <bold>17</bold> head anterior <bold>18</bold> head postero-dorsal. Photographs: R. Soethof.</p></caption><graphic xmlns:xlink="http://www.w3.org/1999/xlink" xlink:href="zookeys-1040-065-g005.jpg" position="float" orientation="portrait" xlink:type="simple" id="oo_548434.jpg"><uri content-type="original_file" xlink:type="simple">https://binary.pensoft.net/fig/548434</uri></graphic></fig><fig id="F6" position="float" orientation="portrait"><object-id xmlns:xlink="http://www.w3.org/1999/xlink" content-type="doi" xlink:type="simple">10.3897/zookeys.1040.66274.figures19-21</object-id><object-id xmlns:xlink="http://www.w3.org/1999/xlink" content-type="arpha" xlink:type="simple">235B3E68-EBF2-5296-BD35-04A83F83D690</object-id><label>Figures 19–21.</label><caption><p><italic><tp:taxon-name><tp:taxon-name-part taxon-name-part-type="genus" reg="Lysitermus">Lysitermus</tp:taxon-name-part> <tp:taxon-name-part taxon-name-part-type="species" reg="tritoma">tritoma</tp:taxon-name-part></tp:taxon-name></italic> (Bouček), ♂, Malta <bold>19</bold> habitus dorso-lateral <bold>20</bold> propodeum and metasoma dorsal <bold>21</bold> second and third metasomal tergites dorsal. Photographs: R. Soethof.</p></caption><graphic xmlns:xlink="http://www.w3.org/1999/xlink" xlink:href="zookeys-1040-065-g006.jpg" position="float" orientation="portrait" xlink:type="simple" id="oo_548435.jpg"><uri content-type="original_file" xlink:type="simple">https://binary.pensoft.net/fig/548435</uri></graphic></fig><fig id="F7" position="float" orientation="portrait"><object-id xmlns:xlink="http://www.w3.org/1999/xlink" content-type="doi" xlink:type="simple">10.3897/zookeys.1040.66274.figures22-25</object-id><object-id xmlns:xlink="http://www.w3.org/1999/xlink" content-type="arpha" xlink:type="simple">E237E913-E110-5462-AB9F-DF836E65A933</object-id><label>Figures 22–25.</label><caption><p><italic><tp:taxon-name><tp:taxon-name-part taxon-name-part-type="genus" reg="Lysitermus">Lysitermus</tp:taxon-name-part> <tp:taxon-name-part taxon-name-part-type="species" reg="tritoma">tritoma</tp:taxon-name-part></tp:taxon-name></italic> (Bouček), ♀, 22 holotype <italic><tp:taxon-name><tp:taxon-name-part taxon-name-part-type="genus" reg="Lysitermus">L.</tp:taxon-name-part> <tp:taxon-name-part taxon-name-part-type="species" reg="suecicus">suecicus</tp:taxon-name-part></tp:taxon-name></italic>, <bold>23–25</bold> types of <italic><tp:taxon-name><tp:taxon-name-part taxon-name-part-type="genus" reg="Lysitermus">L.</tp:taxon-name-part> <tp:taxon-name-part taxon-name-part-type="species" reg="tritoma">tritoma</tp:taxon-name-part></tp:taxon-name></italic><bold>22</bold> habitus dorsal <bold>23</bold> metasoma lateral <bold>24, 25</bold> detail third tergite dorsal. <bold>22</bold> from <xref ref-type="bibr" rid="B5">Forshage et al. (2016)</xref> and <bold>23–25</bold> from <xref ref-type="bibr" rid="B2">Bouček (1956)</xref>.</p></caption><graphic xmlns:xlink="http://www.w3.org/1999/xlink" xlink:href="zookeys-1040-065-g007.jpg" position="float" orientation="portrait" xlink:type="simple" id="oo_548436.jpg"><uri content-type="original_file" xlink:type="simple">https://binary.pensoft.net/fig/548436</uri></graphic></fig><fig id="F8" position="float" orientation="portrait"><object-id xmlns:xlink="http://www.w3.org/1999/xlink" content-type="doi" xlink:type="simple">10.3897/zookeys.1040.66274.figures26-27</object-id><object-id xmlns:xlink="http://www.w3.org/1999/xlink" content-type="arpha" xlink:type="simple">EAAFA457-74DE-5D92-9B73-1F8B01E2EEFC</object-id><label>Figures 26–27.</label><caption><p><bold>26</bold><italic><tp:taxon-name><tp:taxon-name-part taxon-name-part-type="genus" reg="Lysitermus">Lysitermus</tp:taxon-name-part> <tp:taxon-name-part taxon-name-part-type="species" reg="pallidus">pallidus</tp:taxon-name-part></tp:taxon-name></italic> Foerster, ♀, Sweden (freshly emerged specimen), habitus lateral <bold>27</bold><italic><tp:taxon-name><tp:taxon-name-part taxon-name-part-type="genus" reg="Lysitermus">L.</tp:taxon-name-part> <tp:taxon-name-part taxon-name-part-type="species" reg="tritoma">tritoma</tp:taxon-name-part></tp:taxon-name></italic> (Bouček), dark ♀, Finland, metasoma dorsal. Photographs: F. Skeppstedt (<bold>26</bold>) and P. Malinen (<bold>27</bold>).</p></caption><graphic xmlns:xlink="http://www.w3.org/1999/xlink" xlink:href="zookeys-1040-065-g008.jpg" position="float" orientation="portrait" xlink:type="simple" id="oo_548437.jpg"><uri content-type="original_file" xlink:type="simple">https://binary.pensoft.net/fig/548437</uri></graphic></fig><fig id="F9" position="float" orientation="portrait"><object-id xmlns:xlink="http://www.w3.org/1999/xlink" content-type="doi" xlink:type="simple">10.3897/zookeys.1040.66274.figures28-29</object-id><object-id xmlns:xlink="http://www.w3.org/1999/xlink" content-type="arpha" xlink:type="simple">8408840D-778A-5EA8-963A-C882A3D7EBC8</object-id><label>Figures 28–29.</label><caption><p><italic><tp:taxon-name><tp:taxon-name-part taxon-name-part-type="genus" reg="Lysitermus">Lysitermus</tp:taxon-name-part> <tp:taxon-name-part taxon-name-part-type="species" reg="tritoma">tritoma</tp:taxon-name-part></tp:taxon-name></italic> (Bouček), dark ♀, Finland <bold>28</bold> body dorsal <bold>29</bold> habitus lateral. Photograph: P. Malinen.</p></caption><graphic xmlns:xlink="http://www.w3.org/1999/xlink" xlink:href="zookeys-1040-065-g009.jpg" position="float" orientation="portrait" xlink:type="simple" id="oo_548438.jpg"><uri content-type="original_file" xlink:type="simple">https://binary.pensoft.net/fig/548438</uri></graphic></fig><fig id="F10" position="float" orientation="portrait"><object-id xmlns:xlink="http://www.w3.org/1999/xlink" content-type="doi" xlink:type="simple">10.3897/zookeys.1040.66274.figures30-32</object-id><object-id xmlns:xlink="http://www.w3.org/1999/xlink" content-type="arpha" xlink:type="simple">1D5DE0B3-D048-589C-AACF-FA95733A6A08</object-id><label>Figures 30–32.</label><caption><p><italic><tp:taxon-name><tp:taxon-name-part taxon-name-part-type="genus" reg="Lysitermus">Lysitermus</tp:taxon-name-part> <tp:taxon-name-part taxon-name-part-type="species" reg="talitzkii">talitzkii</tp:taxon-name-part></tp:taxon-name></italic> (Tobias), ♀, paratype of <italic><tp:taxon-name><tp:taxon-name-part taxon-name-part-type="genus" reg="Lysitermus">L.</tp:taxon-name-part> <tp:taxon-name-part taxon-name-part-type="species" reg="longiventris">longiventris</tp:taxon-name-part></tp:taxon-name></italic><bold>30</bold> habitus lateral <bold>31</bold> metasoma dorsal <bold>32</bold> head and mesoscutum dorsal. Photographs: K. Samartsev.</p></caption><graphic xmlns:xlink="http://www.w3.org/1999/xlink" xlink:href="zookeys-1040-065-g010.jpg" position="float" orientation="portrait" xlink:type="simple" id="oo_548439.jpg"><uri content-type="original_file" xlink:type="simple">https://binary.pensoft.net/fig/548439</uri></graphic></fig><fig id="F11" position="float" orientation="portrait"><object-id xmlns:xlink="http://www.w3.org/1999/xlink" content-type="doi" xlink:type="simple">10.3897/zookeys.1040.66274.figure33</object-id><object-id xmlns:xlink="http://www.w3.org/1999/xlink" content-type="arpha" xlink:type="simple">6A861821-0F65-58B6-A648-2CB653BA0930</object-id><label>Figure 33.</label><caption><p><italic><tp:taxon-name><tp:taxon-name-part taxon-name-part-type="genus" reg="Lysitermus">Lysitermus</tp:taxon-name-part> <tp:taxon-name-part taxon-name-part-type="species" reg="talitzkii">talitzkii</tp:taxon-name-part></tp:taxon-name></italic> (Tobias), ♂, holotype of <italic><tp:taxon-name><tp:taxon-name-part taxon-name-part-type="genus" reg="Lysitermus">L.</tp:taxon-name-part> <tp:taxon-name-part taxon-name-part-type="species" reg="longiventris">longiventris</tp:taxon-name-part></tp:taxon-name></italic>, habitus lateral. Photograph: K. Samartsev.</p></caption><graphic xmlns:xlink="http://www.w3.org/1999/xlink" xlink:href="zookeys-1040-065-g011.jpg" position="float" orientation="portrait" xlink:type="simple" id="oo_548440.jpg"><uri content-type="original_file" xlink:type="simple">https://binary.pensoft.net/fig/548440</uri></graphic></fig><fig id="F12" position="float" orientation="portrait"><object-id xmlns:xlink="http://www.w3.org/1999/xlink" content-type="doi" xlink:type="simple">10.3897/zookeys.1040.66274.figures34-42</object-id><object-id xmlns:xlink="http://www.w3.org/1999/xlink" content-type="arpha" xlink:type="simple">EEB02B60-AE42-5694-875D-CB96144B415B</object-id><label>Figures 34–42.</label><caption><p><italic><tp:taxon-name><tp:taxon-name-part taxon-name-part-type="genus" reg="Lysitermus">Lysitermus</tp:taxon-name-part> <tp:taxon-name-part taxon-name-part-type="species" reg="talitzkii">talitzkii</tp:taxon-name-part></tp:taxon-name></italic> (Tobias), ♂, holotype of <italic><tp:taxon-name><tp:taxon-name-part taxon-name-part-type="genus" reg="Lysitermus">L.</tp:taxon-name-part> <tp:taxon-name-part taxon-name-part-type="species" reg="longiventris">longiventris</tp:taxon-name-part></tp:taxon-name></italic><bold>34</bold> fore wing <bold>35</bold> head and mesosoma lateral <bold>36</bold> propodeum and first and second metasomal tergites dorsal <bold>37</bold> metasoma dorso-lateral <bold>38</bold> metasoma lateral <bold>39</bold> metasoma dorso-lateral <bold>40</bold> head anterior <bold>41</bold> head and mesonotum dorsal <bold>42</bold> hind coxa and femur lateral. Photographs: K. Samartsev.</p></caption><graphic xmlns:xlink="http://www.w3.org/1999/xlink" xlink:href="zookeys-1040-065-g012.jpg" position="float" orientation="portrait" xlink:type="simple" id="oo_548441.jpg"><uri content-type="original_file" xlink:type="simple">https://binary.pensoft.net/fig/548441</uri></graphic></fig><fig id="F13" position="float" orientation="portrait"><object-id xmlns:xlink="http://www.w3.org/1999/xlink" content-type="doi" xlink:type="simple">10.3897/zookeys.1040.66274.figures43-44</object-id><object-id xmlns:xlink="http://www.w3.org/1999/xlink" content-type="arpha" xlink:type="simple">12922B03-8ACD-528F-ACB7-11165C88F4FC</object-id><label>Figures 43–44.</label><caption><p><italic><tp:taxon-name><tp:taxon-name-part taxon-name-part-type="genus" reg="Lysitermus">Lysitermus</tp:taxon-name-part> <tp:taxon-name-part taxon-name-part-type="species" reg="talitzkii">talitzkii</tp:taxon-name-part></tp:taxon-name></italic> (Tobias), ♂, paratype of <italic><tp:taxon-name><tp:taxon-name-part taxon-name-part-type="genus" reg="Lysitermus">L.</tp:taxon-name-part> <tp:taxon-name-part taxon-name-part-type="species" reg="longiventris">longiventris</tp:taxon-name-part></tp:taxon-name></italic><bold>43</bold> habitus lateral <bold>44</bold> metasoma dorsal. Photographs: K. Samartsev.</p></caption><graphic xmlns:xlink="http://www.w3.org/1999/xlink" xlink:href="zookeys-1040-065-g013.jpg" position="float" orientation="portrait" xlink:type="simple" id="oo_548442.jpg"><uri content-type="original_file" xlink:type="simple">https://binary.pensoft.net/fig/548442</uri></graphic></fig><fig id="F14" position="float" orientation="portrait"><object-id xmlns:xlink="http://www.w3.org/1999/xlink" content-type="doi" xlink:type="simple">10.3897/zookeys.1040.66274.figures45-47</object-id><object-id xmlns:xlink="http://www.w3.org/1999/xlink" content-type="arpha" xlink:type="simple">E48A2D0D-8109-5DB1-8EB0-802B33181D68</object-id><label>Figures 45–47.</label><caption><p><italic><tp:taxon-name><tp:taxon-name-part taxon-name-part-type="genus" reg="Lysitermus">Lysitermus</tp:taxon-name-part> <tp:taxon-name-part taxon-name-part-type="species" reg="talitzkii">talitzkii</tp:taxon-name-part></tp:taxon-name></italic> (Tobias), ♂ holotype, but 47 of ♂ paratype <bold>45</bold> habitus lateral <bold>46, 47</bold> metasoma dorsal. Photographs: K. Samartsev.</p></caption><graphic xmlns:xlink="http://www.w3.org/1999/xlink" xlink:href="zookeys-1040-065-g014.jpg" position="float" orientation="portrait" xlink:type="simple" id="oo_548443.jpg"><uri content-type="original_file" xlink:type="simple">https://binary.pensoft.net/fig/548443</uri></graphic></fig></tp:treatment-sec><ref-list><ref id="B5"><mixed-citation xmlns:xlink="http://www.w3.org/1999/xlink" xlink:type="simple"><person-group><name name-style="western"><surname>Forshage</surname><given-names>M</given-names></name><name name-style="western"><surname>Broad</surname><given-names>GR</given-names></name><name name-style="western"><surname>Papilloud</surname><given-names>ND-S</given-names></name><name name-style="western"><surname>Vårdal</surname><given-names>H</given-names></name></person-group> (<year>2016</year>) <article-title>Insect species described by Karl-Johan Hedqvist.</article-title><source>Journal of <tp:taxon-name><tp:taxon-name-part taxon-name-part-type="order">Hymenoptera</tp:taxon-name-part></tp:taxon-name> Research</source><volume>51</volume>: <fpage>101</fpage>–<lpage>158</lpage>. <ext-link xlink:type="simple" ext-link-type="doi" xlink:href="10.3897/jhr.51.9296">https://doi.org/10.3897/jhr.51.9296</ext-link></mixed-citation></ref><ref id="B2"><mixed-citation xmlns:xlink="http://www.w3.org/1999/xlink" xlink:type="simple"><person-group><name name-style="western"><surname>Bouček</surname><given-names>Z</given-names></name></person-group> (<year>1956</year>) <article-title>On a new genus of <tp:taxon-name><tp:taxon-name-part taxon-name-part-type="family">Braconidae</tp:taxon-name-part></tp:taxon-name> (<tp:taxon-name><tp:taxon-name-part taxon-name-part-type="order">Hymenoptera</tp:taxon-name-part></tp:taxon-name>), with remarks on the wing nomenclature.</article-title><source>Acta Entomologica Musei Nationalis Pragae</source><volume>30</volume>(<issue>1955</issue>): <fpage>441</fpage>–<lpage>446</lpage>.</mixed-citation></ref><ref id="B17"><mixed-citation xmlns:xlink="http://www.w3.org/1999/xlink" xlink:type="simple"><person-group><name name-style="western"><surname>Tobias</surname><given-names>VI</given-names></name></person-group> (<year>1971</year>) <article-title>Review of the <tp:taxon-name><tp:taxon-name-part taxon-name-part-type="family">Braconidae</tp:taxon-name-part></tp:taxon-name> (<tp:taxon-name><tp:taxon-name-part taxon-name-part-type="order">Hymenoptera</tp:taxon-name-part></tp:taxon-name>) of the U.S.S.R.</article-title><source>Trudy Vsesoyuznogo Entomologicheskogo Obshchestva</source><volume>54</volume>: <fpage>156</fpage>–<lpage>268</lpage>. [in Russian]</mixed-citation></ref><ref id="B18"><mixed-citation xmlns:xlink="http://www.w3.org/1999/xlink" xlink:type="simple"><person-group><name name-style="western"><surname>Tobias</surname><given-names>VI</given-names></name></person-group> (<year>1976</year>) <article-title>Braconids of the Caucasus (<tp:taxon-name><tp:taxon-name-part taxon-name-part-type="order">Hymenoptera</tp:taxon-name-part></tp:taxon-name>, <tp:taxon-name><tp:taxon-name-part taxon-name-part-type="family">Braconidae</tp:taxon-name-part></tp:taxon-name>).</article-title><source>Opredelitel Faune SSSR:</source><volume>110</volume>: <fpage>1</fpage>–<lpage>286</lpage>. [in Russian]</mixed-citation></ref><ref id="B8"><mixed-citation xmlns:xlink="http://www.w3.org/1999/xlink" xlink:type="simple"><person-group><name name-style="western"><surname>Hedqvist</surname><given-names>KJ</given-names></name></person-group> (<year>1963</year>) <article-title>Notes on <tp:taxon-name><tp:taxon-name-part taxon-name-part-type="subfamily">Hormiinae</tp:taxon-name-part></tp:taxon-name> with description of new genera and species (Hym., <tp:taxon-name><tp:taxon-name-part taxon-name-part-type="superfamily">Ichneumonoidea</tp:taxon-name-part></tp:taxon-name>, <tp:taxon-name><tp:taxon-name-part taxon-name-part-type="family">Braconidae</tp:taxon-name-part></tp:taxon-name>).</article-title><source>Entomologisk Tidskrift</source><volume>84</volume>(<issue>1–2</issue>): <fpage>30</fpage>–<lpage>61</lpage>.</mixed-citation></ref><ref id="B16"><mixed-citation xmlns:xlink="http://www.w3.org/1999/xlink" xlink:type="simple"><person-group><name name-style="western"><surname>Shenefelt</surname><given-names>RD</given-names></name></person-group> (<year>1975</year>) <article-title><tp:taxon-name><tp:taxon-name-part taxon-name-part-type="family">Braconidae</tp:taxon-name-part></tp:taxon-name> 8. <tp:taxon-name><tp:taxon-name-part taxon-name-part-type="subfamily">Exothecinae</tp:taxon-name-part></tp:taxon-name>, <tp:taxon-name><tp:taxon-name-part taxon-name-part-type="subfamily">Rogadinae</tp:taxon-name-part></tp:taxon-name>.</article-title><source>Hymenopterorum Catalogus (nova editio)</source><volume>12</volume>: <fpage>1115</fpage>–<lpage>1262</lpage>.</mixed-citation></ref><ref id="B19"><mixed-citation xmlns:xlink="http://www.w3.org/1999/xlink" xlink:type="simple"><person-group><name name-style="western"><surname>van Achterberg</surname><given-names>C</given-names></name></person-group> (<year>1982</year>) <article-title>A new genus of the <tp:taxon-name><tp:taxon-name-part taxon-name-part-type="subfamily">Rogadinae</tp:taxon-name-part></tp:taxon-name>-<tp:taxon-name>Lysitermini</tp:taxon-name> from Kazakhstan (Hym.: <tp:taxon-name><tp:taxon-name-part taxon-name-part-type="family">Braconidae</tp:taxon-name-part></tp:taxon-name>).</article-title><source>Entomologische Berichten, Amsterdam</source><volume>42</volume>: <fpage>125</fpage>–<lpage>128</lpage>.</mixed-citation></ref><ref id="B1"><mixed-citation xmlns:xlink="http://www.w3.org/1999/xlink" xlink:type="simple"><person-group><name name-style="western"><surname>Belokobylskij</surname><given-names>SA</given-names></name><name name-style="western"><surname>Tobias</surname><given-names>VI</given-names></name></person-group> (<year>1986</year>) <article-title><tp:taxon-name><tp:taxon-name-part taxon-name-part-type="subfamily">Doryctinae</tp:taxon-name-part></tp:taxon-name>.</article-title> In: <person-group><name name-style="western"><surname>Medvedev</surname><given-names>GS</given-names></name></person-group> (<role>Ed.</role>) <issue-title>Opredelitel Nasekomych Evrospeiskoi Tsasti SSSR 3, Peredpontdatokrylye 4. Opr.</issue-title><source>Faune SSSR</source><volume>145</volume>: <fpage>21</fpage>–<lpage>72</lpage>. [in Russian]</mixed-citation></ref><ref id="B21"><mixed-citation xmlns:xlink="http://www.w3.org/1999/xlink" xlink:type="simple"><person-group><name name-style="western"><surname>van Achterberg</surname><given-names>C</given-names></name></person-group> (<year>1991</year>) <article-title>Revision of the genera of the Afrotropical and W. Palaearctical <tp:taxon-name><tp:taxon-name-part taxon-name-part-type="subfamily">Rogadinae</tp:taxon-name-part></tp:taxon-name> Foerster (<tp:taxon-name><tp:taxon-name-part taxon-name-part-type="order">Hymenoptera</tp:taxon-name-part></tp:taxon-name>: <tp:taxon-name><tp:taxon-name-part taxon-name-part-type="family">Braconidae</tp:taxon-name-part></tp:taxon-name>).</article-title><source>Zoologische Verhandelingen</source><volume>273</volume>: <fpage>1</fpage>–<lpage>102</lpage>.</mixed-citation></ref><ref id="B23"><mixed-citation xmlns:xlink="http://www.w3.org/1999/xlink" xlink:type="simple"><person-group><name name-style="western"><surname>van Achterberg</surname><given-names>C</given-names></name></person-group> (<year>1995</year>) <article-title>Generic revision of the subfamily <tp:taxon-name><tp:taxon-name-part taxon-name-part-type="subfamily">Betylobraconinae</tp:taxon-name-part></tp:taxon-name> (<tp:taxon-name><tp:taxon-name-part taxon-name-part-type="order">Hymenoptera</tp:taxon-name-part></tp:taxon-name>: <tp:taxon-name><tp:taxon-name-part taxon-name-part-type="family">Braconidae</tp:taxon-name-part></tp:taxon-name>) and other groups with modified fore tarsus.</article-title><source>Zoologische Verhandelingen</source><volume>298</volume>: <fpage>1</fpage>–<lpage>242</lpage>.</mixed-citation></ref><ref id="B11"><mixed-citation xmlns:xlink="http://www.w3.org/1999/xlink" xlink:type="simple"><person-group><name name-style="western"><surname>Jonsell</surname><given-names>M</given-names></name><name name-style="western"><surname>González Alonso</surname><given-names>C</given-names></name><name name-style="western"><surname>Forshage</surname><given-names>M</given-names></name><name name-style="western"><surname>van Achterberg</surname><given-names>C</given-names></name><name name-style="western"><surname>Komonen</surname><given-names>A</given-names></name></person-group> (<year>2016</year>) <article-title>Structure of insect community in the fungus <italic><tp:taxon-name><tp:taxon-name-part taxon-name-part-type="genus">Inonotus</tp:taxon-name-part> <tp:taxon-name-part taxon-name-part-type="species">radiatus</tp:taxon-name-part></tp:taxon-name></italic> in riparian boreal forests.</article-title><source>Journal of Natural History</source><volume>50</volume>(<issue>25–26</issue>): <fpage>1613</fpage>–<lpage>1631</lpage>. <ext-link xlink:type="simple" ext-link-type="doi" xlink:href="10.1080/00222933.2016.1145273">https://doi.org/10.1080/00222933.2016.1145273</ext-link></mixed-citation></ref><ref id="B6"><mixed-citation xmlns:xlink="http://www.w3.org/1999/xlink" xlink:type="simple"><person-group><name name-style="western"><surname>Gupta</surname><given-names>A</given-names></name><name name-style="western"><surname>Quicke</surname><given-names>DLJ</given-names></name></person-group> (<year>2018</year>) <article-title>A new species of <italic><tp:taxon-name><tp:taxon-name-part taxon-name-part-type="genus">Acanthormius</tp:taxon-name-part></tp:taxon-name></italic> (<tp:taxon-name><tp:taxon-name-part taxon-name-part-type="family">Braconidae</tp:taxon-name-part></tp:taxon-name>: <tp:taxon-name><tp:taxon-name-part taxon-name-part-type="subfamily">Lysiterminae</tp:taxon-name-part></tp:taxon-name>) reared as a gregarious parasitoid of psychid caterpillar (<tp:taxon-name><tp:taxon-name-part taxon-name-part-type="order">Lepidoptera</tp:taxon-name-part></tp:taxon-name>: <tp:taxon-name><tp:taxon-name-part taxon-name-part-type="family">Psychidae</tp:taxon-name-part></tp:taxon-name>) from India.</article-title><source>Zootaxa</source><volume>4388</volume>(<issue>3</issue>): <fpage>425</fpage>–<lpage>430</lpage>. <ext-link xlink:type="simple" ext-link-type="doi" xlink:href="10.11646/zootaxa.4388.3.8">https://doi.org/10.11646/zootaxa.4388.3.8</ext-link></mixed-citation></ref><ref id="B13"><mixed-citation xmlns:xlink="http://www.w3.org/1999/xlink" xlink:type="simple"><person-group><name name-style="western"><surname>Mifsud</surname><given-names>D</given-names></name><name name-style="western"><surname>Farrugia</surname><given-names>L</given-names></name><name name-style="western"><surname>Shaw</surname><given-names>MR</given-names></name></person-group> (<year>2019</year>) <article-title>Braconid and ichneumonid (<tp:taxon-name><tp:taxon-name-part taxon-name-part-type="order">Hymenoptera</tp:taxon-name-part></tp:taxon-name>) parasitoid wasps of <tp:taxon-name><tp:taxon-name-part taxon-name-part-type="order">Lepidoptera</tp:taxon-name-part></tp:taxon-name> from the Maltese Islands.</article-title><source>Zootaxa</source><volume>4567</volume>(<issue>1</issue>): <fpage>47</fpage>–<lpage>60</lpage>. <ext-link xlink:type="simple" ext-link-type="doi" xlink:href="10.11646/zootaxa.4567.1.3">https://doi.org/10.11646/zootaxa.4567.1.3</ext-link></mixed-citation></ref><ref id="B7"><mixed-citation xmlns:xlink="http://www.w3.org/1999/xlink" xlink:type="simple"><person-group><name name-style="western"><surname>Hedqvist</surname><given-names>KJ</given-names></name></person-group> (<year>1957</year>) Studien über Braconiden. III. <italic><tp:taxon-name><tp:taxon-name-part taxon-name-part-type="genus">Paracedria</tp:taxon-name-part></tp:taxon-name></italic> n. gen., eine neue Gattung der <tp:taxon-name><tp:taxon-name-part taxon-name-part-type="subfamily">Hormiinae</tp:taxon-name-part></tp:taxon-name> aus Schweden. Entomologisk Tidskrift 77(1956: 2–4): 219–220.</mixed-citation></ref><ref id="B25"><mixed-citation xmlns:xlink="http://www.w3.org/1999/xlink" xlink:type="simple"><person-group><name name-style="western"><surname>Wharton</surname><given-names>RA</given-names></name></person-group> (<year>1993</year>) <article-title>Review of the <tp:taxon-name><tp:taxon-name-part taxon-name-part-type="tribe">Hormiini</tp:taxon-name-part></tp:taxon-name> (<tp:taxon-name><tp:taxon-name-part taxon-name-part-type="order">Hymenoptera</tp:taxon-name-part></tp:taxon-name>: <tp:taxon-name><tp:taxon-name-part taxon-name-part-type="family">Braconidae</tp:taxon-name-part></tp:taxon-name>) with a description of new taxa.</article-title><source>Journal of Natural History</source><volume>27</volume>: <fpage>107</fpage>–<lpage>171</lpage>. <ext-link xlink:type="simple" ext-link-type="doi" xlink:href="10.1080/00222939300770061">https://doi.org/10.1080/00222939300770061</ext-link></mixed-citation></ref><ref id="B26"><mixed-citation xmlns:xlink="http://www.w3.org/1999/xlink" xlink:type="simple"><person-group><name name-style="western"><surname>Yu</surname><given-names>DSK</given-names></name><name name-style="western"><surname>van Achterberg</surname><given-names>C</given-names></name><name name-style="western"><surname>Horstmann</surname><given-names>K</given-names></name></person-group> (<year>2016</year>) Taxapad 2016, <tp:taxon-name><tp:taxon-name-part taxon-name-part-type="superfamily">Ichneumonoidea</tp:taxon-name-part></tp:taxon-name> 2015. Database on flash-drive. Ottawa, Ontario. <ext-link xlink:type="simple" ext-link-type="uri" xlink:href="http://www.taxapad.com">www.taxapad.com</ext-link></mixed-citation></ref><ref id="B14"><mixed-citation xmlns:xlink="http://www.w3.org/1999/xlink" xlink:type="simple"><person-group><name name-style="western"><surname>Papp</surname><given-names>J</given-names></name><name name-style="western"><surname>van Achterberg</surname><given-names>C</given-names></name></person-group> (<year>1999</year>) <article-title>New Afrotropical species of the tribe <tp:taxon-name>Lysitermini</tp:taxon-name> Tobias (<tp:taxon-name><tp:taxon-name-part taxon-name-part-type="order">Hymenoptera</tp:taxon-name-part></tp:taxon-name>: <tp:taxon-name><tp:taxon-name-part taxon-name-part-type="family">Braconidae</tp:taxon-name-part></tp:taxon-name>: <tp:taxon-name><tp:taxon-name-part taxon-name-part-type="subfamily">Lysiterminae</tp:taxon-name-part></tp:taxon-name>).</article-title><source>Zoologische Mededelingen Leiden</source><volume>73</volume>: <fpage>199</fpage>–<lpage>207</lpage>.</mixed-citation></ref><ref id="B24"><mixed-citation xmlns:xlink="http://www.w3.org/1999/xlink" xlink:type="simple"><person-group><name name-style="western"><surname>van Achterberg</surname><given-names>C</given-names></name></person-group> (<year>2000</year>) <article-title>Review of the Afrotropical species of the tribe <tp:taxon-name>Lysitermini</tp:taxon-name> Tobias (<tp:taxon-name><tp:taxon-name-part taxon-name-part-type="order">Hymenoptera</tp:taxon-name-part></tp:taxon-name>: <tp:taxon-name><tp:taxon-name-part taxon-name-part-type="family">Braconidae</tp:taxon-name-part></tp:taxon-name>: <tp:taxon-name><tp:taxon-name-part taxon-name-part-type="subfamily">Lysiterminae</tp:taxon-name-part></tp:taxon-name>).</article-title><source>Zoologische Mededelingen Leiden</source><volume>73</volume>(<issue>14</issue>): <fpage>239</fpage>–<lpage>249</lpage>.</mixed-citation></ref><ref id="B3"><mixed-citation xmlns:xlink="http://www.w3.org/1999/xlink" xlink:type="simple"><person-group><name name-style="western"><surname>Chen</surname><given-names>X-X</given-names></name><name name-style="western"><surname>van Achterberg</surname><given-names>C</given-names></name></person-group> (<year>2019</year>) <article-title>Systematics, phylogeny, and evolution of braconid wasps: 30 years of progress.</article-title><source>Annual Review of Entomology</source><volume>64</volume>: <fpage>335</fpage>–<lpage>358</lpage>. <ext-link xlink:type="simple" ext-link-type="doi" xlink:href="10.1146/annurev-ento-011118-111856">https://doi.org/10.1146/annurev-ento-011118-111856</ext-link></mixed-citation></ref><ref id="B15"><mixed-citation xmlns:xlink="http://www.w3.org/1999/xlink" xlink:type="simple"><person-group><name name-style="western"><surname>Quicke</surname><given-names>DLJ</given-names></name><name name-style="western"><surname>Belokobylskij</surname><given-names>SA</given-names></name><name name-style="western"><surname>Braet</surname><given-names>Y</given-names></name><name name-style="western"><surname>van Achterberg</surname><given-names>C</given-names></name><name name-style="western"><surname>Hebert</surname><given-names>PDN</given-names></name><name name-style="western"><surname>Prosser</surname><given-names>SWJ</given-names></name><name name-style="western"><surname>Austin</surname><given-names>AD</given-names></name><name name-style="western"><surname>Fagan-Jeffries</surname><given-names>EP</given-names></name><name name-style="western"><surname>Ward</surname><given-names>DF</given-names></name><name name-style="western"><surname>Shaw</surname><given-names>MR</given-names></name><name name-style="western"><surname>Butcher</surname><given-names>BA</given-names></name></person-group> (<year>2020</year>) <article-title>Phylogenetic reassignment of basal cyclostome braconid parasitoid wasps (<tp:taxon-name><tp:taxon-name-part taxon-name-part-type="order">Hymenoptera</tp:taxon-name-part></tp:taxon-name>) with description of a new, enigmatic Afrotropical tribe with a highly anomalous 28S D2 secondary structure.</article-title><source>Zoological Journal of the Linnean Society</source><volume>190</volume>: <fpage>1002</fpage>–<lpage>1019</lpage>. <ext-link xlink:type="simple" ext-link-type="doi" xlink:href="10.1093/zoolinnean/zlaa037">https://doi.org/10.1093/zoolinnean/zlaa037</ext-link></mixed-citation></ref></ref-list></tp:taxon-treatment>
