# Supplementary material for: Revision of the Palaearctic species of Lysitermus Foerster (Hymenoptera, Braconidae, Hormiinae)
Source: Zookeys. 2021 May 28;1040:65–89. doi: 10.3897/zookeys.1040.66274 (PMC8178295; doi:10.3897/zookeys.1040.66274)
Supplement: XML Treatment for Lysitermus pallidus [file zookeys.1040.66274-treatment2.xml]

<!DOCTYPE tp:taxon-treatment
  PUBLIC "-//TaxonX//DTD Taxonomic Treatment Publishing DTD v0 20100105//EN" "tax-treatment-NSO.dtd">
<tp:taxon-treatment xmlns:tp="http://www.plazi.org/taxpub"><tp:treatment-meta><kwd-group><label>Taxon classification</label><kwd><named-content xmlns:xlink="http://www.w3.org/1999/xlink" content-type="kingdom">Animalia</named-content></kwd><kwd><named-content xmlns:xlink="http://www.w3.org/1999/xlink" content-type="order">Hymenoptera</named-content></kwd><kwd><named-content xmlns:xlink="http://www.w3.org/1999/xlink" content-type="family">Braconidae</named-content></kwd></kwd-group><mixed-citation publication-type="journal"><person-group><name><surname>van Achterberg</surname><given-names>Cornelis</given-names></name><name><surname>Skeppstedt</surname><given-names>Fredrik</given-names></name><name><surname>Väänänen</surname><given-names>Simo</given-names></name></person-group><article-title>Revision of the Palaearctic species of <italic><tp:taxon-name><tp:taxon-name-part taxon-name-part-type="genus" reg="Lysitermus">Lysitermus</tp:taxon-name-part></tp:taxon-name></italic> Foerster (<tp:taxon-name><tp:taxon-name-part taxon-name-part-type="order">Hymenoptera</tp:taxon-name-part></tp:taxon-name>, <tp:taxon-name><tp:taxon-name-part taxon-name-part-type="family">Braconidae</tp:taxon-name-part></tp:taxon-name>, <tp:taxon-name><tp:taxon-name-part taxon-name-part-type="subfamily">Hormiinae</tp:taxon-name-part></tp:taxon-name>)</article-title><source>Zookeys</source><day>28</day><month>5</month><year>2021</year><volume>1040</volume><fpage>65</fpage><lpage>89</lpage><pub-id pub-id-type="doi">10.3897/zookeys.1040.66274</pub-id></mixed-citation></tp:treatment-meta><tp:nomenclature><tp:taxon-name><object-id xmlns:xlink="http://www.w3.org/1999/xlink" content-type="arpha" xlink:type="simple">D3A25B4C-669B-5988-99DD-B3B344CA857E</object-id>
            <tp:taxon-name-part taxon-name-part-type="genus" reg="Lysitermus">Lysitermus</tp:taxon-name-part>
            <tp:taxon-name-part taxon-name-part-type="species" reg="pallidus">pallidus</tp:taxon-name-part>
          </tp:taxon-name><tp:taxon-authority>Foerster, 1863</tp:taxon-authority><xref ref-type="fig" rid="F1">Figs 1</xref><xref ref-type="fig" rid="F2">, 2–8</xref><xref ref-type="fig" rid="F3">, 9–11</xref><xref ref-type="fig" rid="F8">, 26</xref><!--PageBreak --><tp:nomenclature-citation-list><tp:nomenclature-citation><tp:taxon-name>
                <tp:taxon-name-part taxon-name-part-type="genus" reg="Lysitermus">Lysitermus</tp:taxon-name-part> <tp:taxon-name-part taxon-name-part-type="species" reg="pallidus">pallidus</tp:taxon-name-part></tp:taxon-name><comment>Foerster, 1863: 236; <xref ref-type="bibr" rid="B16">Shenefelt 1975</xref>: 1155; <xref ref-type="bibr" rid="B1">Belokobylskij and Tobias 1986</xref>: 64; <xref ref-type="bibr" rid="B21">van Achterberg 1991</xref>: 20; <xref ref-type="bibr" rid="B6">Gupta and Quicke 2018</xref>: 429.</comment></tp:nomenclature-citation></tp:nomenclature-citation-list></tp:nomenclature><tp:treatment-sec sec-type="material" id="SECID0EIJAG"><title>Material.</title><p>5 ♀ + 1 ♂ (= type series of <italic><tp:taxon-name><tp:taxon-name-part taxon-name-part-type="genus" reg="Lysitermus">L.</tp:taxon-name-part> <tp:taxon-name-part taxon-name-part-type="species" reg="pallidus">pallidus</tp:taxon-name-part></tp:taxon-name></italic>; <named-content xmlns:xlink="http://www.w3.org/1999/xlink" content-type="dwc:institutional_code" xlink:type="simple">ZMB</named-content>), “[<bold>Germany</bold>], Aachen”, “Frst”, “<italic><tp:taxon-name><tp:taxon-name-part taxon-name-part-type="genus" reg="Lysitermus"/><tp:taxon-name-part taxon-name-part-type="species" reg="pallidus">pallidus</tp:taxon-name-part></tp:taxon-name></italic> Furst”, “Fam. 3 <tp:taxon-name>Hecaboloidae</tp:taxon-name>, n. gen. (rest illegible)”; 4 ♀ + 1 ♂ (<named-content xmlns:xlink="http://www.w3.org/1999/xlink" content-type="dwc:institutional_code" xlink:type="simple">RMNH</named-content>), “<bold>Sweden</bold>: Skåne, Fjälkestad, Balsberget, ex cases of <italic><tp:taxon-name><tp:taxon-name-part taxon-name-part-type="genus" reg="Diplodoma">Diplodoma</tp:taxon-name-part> <tp:taxon-name-part taxon-name-part-type="species" reg="laichartingella">laichartingella</tp:taxon-name-part></tp:taxon-name></italic> (Goeze) <!--PageBreak -->(<tp:taxon-name><tp:taxon-name-part taxon-name-part-type="family">Psychidae</tp:taxon-name-part></tp:taxon-name>), coll. 25.vi.2019, em. (indoors) 18.ii.2020, F. Skeppstedt”; 1 ♀ (<abbrev xmlns:xlink="http://www.w3.org/1999/xlink" xlink:title="National Museums of Scotland, Edinburgh" id="ABBRID0EJLAG" xlink:type="simple">NMS</abbrev>), “<bold>Finland</bold>: Lemland, Flaka, Björkö, <named-content xmlns:xlink="http://www.w3.org/1999/xlink" content-type="dwc:verbatimCoordinates" xlink:type="simple"><named-content content-type="geo-json" specific-use="{&#34;type&#34;:&#34;Point&#34;,&#34;coordinates&#34;:[20.190000,59.980000]}" id="NCID0ESLAG" xlink:type="simple">59.98°N, 20.19°E</named-content></named-content> AI, 3.viii.2004, ex ?Psychid [= <italic><tp:taxon-name><tp:taxon-name-part taxon-name-part-type="genus" reg="Diplodoma">Diplodoma</tp:taxon-name-part> <tp:taxon-name-part taxon-name-part-type="species" reg="laichartingella">laichartingella</tp:taxon-name-part></tp:taxon-name></italic>] case, N. R. Fritzen”, “♀ Ant 17, <italic><tp:taxon-name><tp:taxon-name-part taxon-name-part-type="genus" reg="Lysitermus">Lysitermus</tp:taxon-name-part> <tp:taxon-name-part taxon-name-part-type="species" reg="pallidus">pallidus</tp:taxon-name-part></tp:taxon-name></italic> Foerster, det. M. R. Shaw 2015”.</p></tp:treatment-sec><tp:treatment-sec sec-type="redescription" id="SECID0ENMAG"><title>Redescription.</title><p>Figured and reared ♀ from Sweden (<named-content xmlns:xlink="http://www.w3.org/1999/xlink" content-type="dwc:institutional_code" xlink:type="simple">RMNH</named-content>), length of body 2.2 mm, and of fore wing 1.6 mm.</p><p><bold><italic>Head</italic>.</bold> Antenna 1.2× as long as fore wing, with 16 segments, slightly widened apically (Fig. <xref ref-type="fig" rid="F1">1</xref>), scapus oblique apically, length of third segment 1.3× fourth segment; third, fourth and penultimate segments 5.0, 4.0, and 2.4× their width, respectively; face largely smooth, with long erect setae and 1.7× wider than high; clypeus smooth, upper half distinctly convex and ventral half depressed; head in dorsal view 1.8× broader than long medially, eye 1.3× longer than temple dorsally, strongly and roundly narrowed posteriorly (Fig. <xref ref-type="fig" rid="F2">7</xref>); vertex finely granulate and superficially rugulose near stemmaticum (Fig. <xref ref-type="fig" rid="F2">8</xref>); occipital carina strong and in front of it crenulate; <abbrev xmlns:xlink="http://www.w3.org/1999/xlink" xlink:title="diameter of posterior ocellus" id="ABBRID0EONAG" xlink:type="simple">POL</abbrev>: diameter of posterior ocellus: OOL = 4:2:6; eye in lateral view 1.6 × as high as wide, temple distinctly broadening ventrally and width of eye 1.2× minimum width of temple (Fig. <xref ref-type="fig" rid="F1">1</xref>); malar space 0.7× as long as height of eye and 1.3× as long as basal width of mandible; frons smooth, except for some fine rugulae.</p><p><bold><italic>Mesosoma</italic>.</bold> Mesosoma 1.4× as long as high in lateral view; mesoscutum granulate and with rather long, narrow, medio-posterior groove (Fig. <xref ref-type="fig" rid="F2">3</xref>); notauli shallow, complete, largely smooth and anteriorly connected to lateral irregular carina; scutellar sulcus with 3 carinae; scutellum finely striate antero-laterally and superficially granu<!--PageBreak -->late medially (Fig. <xref ref-type="fig" rid="F2">3</xref>); propodeum granulate and with large areola, its median carina much shorter than anterior side of areola (Fig. <xref ref-type="fig" rid="F2">3</xref>); side of pronotum rugose-crenulate and secondary granulate sculpture; mesopleuron largely smooth and convex (Fig. <xref ref-type="fig" rid="F1">1</xref>); precoxal sulcus rather deep and only anterior half present, with few crenulae; metapleuron densely rugulose and with long setae; mesosternal sulcus deep, narrow and smooth. <bold><italic>Wings</italic>.</bold> Fore wing: pterostigma elongate triangular and 4× longer than wide <!--PageBreak -->(Fig. <xref ref-type="fig" rid="F2">2</xref>), r issued near its middle and 1.2× longer than width of pterostigma; 2-SR complete and sclerotized left wing) or only basal two-thirds pigmented (right wing, Fig. <xref ref-type="fig" rid="F2">2</xref>); 3-SR 1.6× longer than r; SR1 straight and reaching tip of wing; m-cu distinctly postfurcal, rather short (Fig. <xref ref-type="fig" rid="F2">2</xref>); subdiscal cell distally closed, CU1b close to m-cu and CU1a at same level as 2-CU1 (Figs <xref ref-type="fig" rid="F1">1</xref>, <xref ref-type="fig" rid="F2">2</xref>). <bold><italic>Legs</italic>.</bold> Hind coxa largely smooth; length of femur, tibia and basitarsus of hind leg 5.5, 11.4, and 10.2× their width, respectively; hind tarsus compressed.</p><p><bold><italic>Metasoma</italic>.</bold> Length of first tergite 0.6× its apical width, its surface longitudinally striate and with additional granulate sculpture between striae, dorsal surface evenly convex, its dorsal carinae lamelliform and medially interconnected; medial length of second tergite 0.9× its basal width, and 1.4× as long as third tergite; second and third tergites longitudinally striate (but on middle of third tergite weakly developed) and secondary granulate sculpture; second transverse suture coarsely crenulate and nearly straight (Fig. <xref ref-type="fig" rid="F2">4</xref>); third tergite antero-laterally without minute, tooth-shaped protuberance and distinctly narrowed posteriorly (Figs <xref ref-type="fig" rid="F2">4</xref>, <xref ref-type="fig" rid="F2">5</xref>), with narrow, rugulose, and rather dull apical rim medially (Fig. <xref ref-type="fig" rid="F2">5</xref>) and distinctly serrate latero-apically (Fig. <xref ref-type="fig" rid="F2">4</xref>); apical lamella of third metasomal tergite distinctly protruding laterally (Fig. <xref ref-type="fig" rid="F1">1</xref>), concave and wide in dorsal view, with approx. 25 carinae (Figs <xref ref-type="fig" rid="F2">4</xref>, <xref ref-type="fig" rid="F2">5</xref>); setose part of ovipositor sheath 0.23 × as long as fore wing and 0.5 × as long as hind tibia, nearly parallel-sided (Fig. <xref ref-type="fig" rid="F1">1</xref>).</p><p><bold><italic>Colour</italic>.</bold> Yellowish brown; third tergite mainly yellowish brown but laterally darkened, not contrasting with similarly coloured second tergite (Figs <xref ref-type="fig" rid="F1">1</xref>, <xref ref-type="fig" rid="F2">5</xref>, <xref ref-type="fig" rid="F8">26</xref>); mesosoma brown, but mesoscutum and scutellum largely dark brown; antenna (basal segments yellowish), pterostigma (but basal quarter yellow) and veins M+CU1 apically, 1-CU1, 1-SR, 1-M, r, and veins of apical half of fore wing dark brown (Fig. <xref ref-type="fig" rid="F2">2</xref>); palpi and tarsi pale yellowish; remainder of legs yellowish brown; wing membrane infuscate, but with subhyaline band below base of pterostigma (Fig. <xref ref-type="fig" rid="F1">1</xref>).</p><p><bold><italic>Variations</italic>.</bold> Antenna with 16–17 segments; length of body 2.1–2.3 mm, and of fore wing 1.6–1.7 mm; length of ovipositor sheath 0.21–0.23× as long as fore wing; vein 2-SR of fore wing varies in reared series from nearly complete to entirely absent (Fig. <xref ref-type="fig" rid="F2">2</xref>), most frequently only basal half present as pigmented but unsclerotised vein; notauli complete to posterior third obsolescent; second metasomal tergite 1.3–1.5× longer than second tergite; lamella of third tergite more or less serrate (Figs <xref ref-type="fig" rid="F1">1</xref>, <xref ref-type="fig" rid="F2">5</xref>).</p><p><bold>Male.</bold> Very similar to female, but metasoma slenderer (Fig. <xref ref-type="fig" rid="F3">11</xref>); head dark brown dorsally; third tergite more or less darkened in ♂ (Fig. <xref ref-type="fig" rid="F3">9</xref>), striate and/or granulate and its lamella serrate and with approx. 20 carinae (Figs <xref ref-type="fig" rid="F3">9–11</xref>); pterostigma dark brown basally.</p></tp:treatment-sec><tp:treatment-sec sec-type="distribution" id="SECID0EWSAG"><title>Distribution.</title><p>Finland, Germany, Moldova, *Sweden.</p></tp:treatment-sec><tp:treatment-sec sec-type="biology" id="SECID0E2SAG"><title>Biology.</title><p>Five specimens of <italic><tp:taxon-name><tp:taxon-name-part taxon-name-part-type="genus" reg="Lysitermus">Lysitermus</tp:taxon-name-part> <tp:taxon-name-part taxon-name-part-type="species" reg="pallidus">pallidus</tp:taxon-name-part></tp:taxon-name></italic> hatched from ten final instar larval cases of <italic><tp:taxon-name><tp:taxon-name-part taxon-name-part-type="genus" reg="Diplodoma">Diplodoma</tp:taxon-name-part> <tp:taxon-name-part taxon-name-part-type="species" reg="laichartingella">laichartingella</tp:taxon-name-part></tp:taxon-name></italic> (Goeze, 1783) (<tp:taxon-name><tp:taxon-name-part taxon-name-part-type="order">Lepidoptera</tp:taxon-name-part></tp:taxon-name>, <tp:taxon-name><tp:taxon-name-part taxon-name-part-type="family">Psychidae</tp:taxon-name-part></tp:taxon-name>) collected in Sweden by the second author. Dissection of the final instar larval cases showed that only three had been parasitized and five specimens had hatched from them. It clearly indicates that <italic><tp:taxon-name><tp:taxon-name-part taxon-name-part-type="genus" reg="Lysitermus">L.</tp:taxon-name-part> <tp:taxon-name-part taxon-name-part-type="species" reg="pallidus">pallidus</tp:taxon-name-part></tp:taxon-name></italic> is a gregarious larval ectoparasitoid of this host, but probably a facultative one perhaps depending on the size (first- or second-year stage?) of the <!--PageBreak --><!--PageBreak -->host. In northern Europe <italic><tp:taxon-name><tp:taxon-name-part taxon-name-part-type="genus" reg="Diplodoma">D.</tp:taxon-name-part> <tp:taxon-name-part taxon-name-part-type="species" reg="laichartingella">laichartingella</tp:taxon-name-part></tp:taxon-name></italic> has a two-year life cycle which raises the question of whether <italic><tp:taxon-name><tp:taxon-name-part taxon-name-part-type="genus" reg="Lysitermus">L.</tp:taxon-name-part> <tp:taxon-name-part taxon-name-part-type="species" reg="pallidus">pallidus</tp:taxon-name-part></tp:taxon-name></italic> is a parasitoid only of fully grown larva and, therefore, has a two-year lifecycle like its host (<xref ref-type="bibr" rid="B12">Kunz 1989</xref>) or whether it might be able to complete its lifecycle in a juvenile larval case as well. The <italic><tp:taxon-name><tp:taxon-name-part taxon-name-part-type="genus" reg="Diplodoma">D.</tp:taxon-name-part> <tp:taxon-name-part taxon-name-part-type="species" reg="laichartingella">laichartingella</tp:taxon-name-part></tp:taxon-name></italic> cases are usually found in woodland areas where the caterpillar feeds on algae/mosses as well as dead insects on tree trunks, especially, of <italic><tp:taxon-name><tp:taxon-name-part taxon-name-part-type="genus" reg="Fagus">Fagus</tp:taxon-name-part> <tp:taxon-name-part taxon-name-part-type="species" reg="sylvatica">sylvatica</tp:taxon-name-part></tp:taxon-name></italic><tp:taxon-name><tp:taxon-name-part taxon-name-part-type="genus" reg="Luffia">L.</tp:taxon-name-part></tp:taxon-name> and <italic><tp:taxon-name><tp:taxon-name-part taxon-name-part-type="genus" reg="Quercus">Quercus</tp:taxon-name-part> <tp:taxon-name-part taxon-name-part-type="species" reg="robur">robur</tp:taxon-name-part></tp:taxon-name></italic><tp:taxon-name><tp:taxon-name-part taxon-name-part-type="genus" reg="Luffia">L.</tp:taxon-name-part></tp:taxon-name> The specimen from Finland has also been reared from <italic><tp:taxon-name><tp:taxon-name-part taxon-name-part-type="genus" reg="Diplodoma">D.</tp:taxon-name-part> <tp:taxon-name-part taxon-name-part-type="species" reg="laichartingella">laichartingella</tp:taxon-name-part></tp:taxon-name></italic> (det. M. Mutanen) but was referred by <xref ref-type="bibr" rid="B6">Gupta and Quicke (2018)</xref> as reared from an unidentified psychid host.</p></tp:treatment-sec><tp:treatment-sec><!--Section generated to contain objects referenced in tp:taxon-treatment.--><fig id="F1" position="float" orientation="portrait"><object-id xmlns:xlink="http://www.w3.org/1999/xlink" content-type="doi" xlink:type="simple">10.3897/zookeys.1040.66274.figure1</object-id><object-id xmlns:xlink="http://www.w3.org/1999/xlink" content-type="arpha" xlink:type="simple">FEE5BD90-6B24-513C-8682-F07B9EF1813B</object-id><label>Figure 1.</label><caption><p><italic><tp:taxon-name><tp:taxon-name-part taxon-name-part-type="genus" reg="Lysitermus">Lysitermus</tp:taxon-name-part> <tp:taxon-name-part taxon-name-part-type="species" reg="pallidus">pallidus</tp:taxon-name-part></tp:taxon-name></italic> Foerster, ♀, Sweden, habitus lateral. Photograph: R. Soethof.</p></caption><graphic xmlns:xlink="http://www.w3.org/1999/xlink" xlink:href="zookeys-1040-065-g001.jpg" position="float" orientation="portrait" xlink:type="simple" id="oo_548430.jpg"><uri content-type="original_file" xlink:type="simple">https://binary.pensoft.net/fig/548430</uri></graphic></fig><fig id="F2" position="float" orientation="portrait"><object-id xmlns:xlink="http://www.w3.org/1999/xlink" content-type="doi" xlink:type="simple">10.3897/zookeys.1040.66274.figures2-8</object-id><object-id xmlns:xlink="http://www.w3.org/1999/xlink" content-type="arpha" xlink:type="simple">DB336635-8087-592F-931F-C817DA797DD5</object-id><label>Figures 2–8.</label><caption><p><italic><tp:taxon-name><tp:taxon-name-part taxon-name-part-type="genus" reg="Lysitermus">Lysitermus</tp:taxon-name-part> <tp:taxon-name-part taxon-name-part-type="species" reg="pallidus">pallidus</tp:taxon-name-part></tp:taxon-name></italic> Foerster, ♀, Sweden <bold>2</bold> wings <bold>3</bold> mesosoma dorsal <bold>4</bold> metasoma dorsal <bold>5</bold> second and third metasomal tergites dorsal <bold>6</bold> head anterior <bold>7</bold> head dorsal <bold>8</bold> detail vertex dorsal. Photographs: R. Soethof.</p></caption><graphic xmlns:xlink="http://www.w3.org/1999/xlink" xlink:href="zookeys-1040-065-g002.jpg" position="float" orientation="portrait" xlink:type="simple" id="oo_548431.jpg"><uri content-type="original_file" xlink:type="simple">https://binary.pensoft.net/fig/548431</uri></graphic></fig><fig id="F3" position="float" orientation="portrait"><object-id xmlns:xlink="http://www.w3.org/1999/xlink" content-type="doi" xlink:type="simple">10.3897/zookeys.1040.66274.figures9-11</object-id><object-id xmlns:xlink="http://www.w3.org/1999/xlink" content-type="arpha" xlink:type="simple">E9EF48F9-6B5C-572E-A65F-EDCD71126BB8</object-id><label>Figures 9–11.</label><caption><p><italic><tp:taxon-name><tp:taxon-name-part taxon-name-part-type="genus" reg="Lysitermus">Lysitermus</tp:taxon-name-part> <tp:taxon-name-part taxon-name-part-type="species" reg="pallidus">pallidus</tp:taxon-name-part></tp:taxon-name></italic> Foerster, ♂, Sweden <bold>9</bold> habitus lateral <bold>10</bold> third metasomal tergite dorsal <bold>11</bold> propodeum and metasoma dorsal. Photographs: R. Soethof.</p></caption><graphic xmlns:xlink="http://www.w3.org/1999/xlink" xlink:href="zookeys-1040-065-g003.jpg" position="float" orientation="portrait" xlink:type="simple" id="oo_548432.jpg"><uri content-type="original_file" xlink:type="simple">https://binary.pensoft.net/fig/548432</uri></graphic></fig><fig id="F8" position="float" orientation="portrait"><object-id xmlns:xlink="http://www.w3.org/1999/xlink" content-type="doi" xlink:type="simple">10.3897/zookeys.1040.66274.figures26-27</object-id><object-id xmlns:xlink="http://www.w3.org/1999/xlink" content-type="arpha" xlink:type="simple">EAAFA457-74DE-5D92-9B73-1F8B01E2EEFC</object-id><label>Figures 26–27.</label><caption><p><bold>26</bold><italic><tp:taxon-name><tp:taxon-name-part taxon-name-part-type="genus" reg="Lysitermus">Lysitermus</tp:taxon-name-part> <tp:taxon-name-part taxon-name-part-type="species" reg="pallidus">pallidus</tp:taxon-name-part></tp:taxon-name></italic> Foerster, ♀, Sweden (freshly emerged specimen), habitus lateral <bold>27</bold><italic><tp:taxon-name><tp:taxon-name-part taxon-name-part-type="genus" reg="Lysitermus">L.</tp:taxon-name-part> <tp:taxon-name-part taxon-name-part-type="species" reg="tritoma">tritoma</tp:taxon-name-part></tp:taxon-name></italic> (Bouček), dark ♀, Finland, metasoma dorsal. Photographs: F. Skeppstedt (<bold>26</bold>) and P. Malinen (<bold>27</bold>).</p></caption><graphic xmlns:xlink="http://www.w3.org/1999/xlink" xlink:href="zookeys-1040-065-g008.jpg" position="float" orientation="portrait" xlink:type="simple" id="oo_548437.jpg"><uri content-type="original_file" xlink:type="simple">https://binary.pensoft.net/fig/548437</uri></graphic></fig></tp:treatment-sec><ref-list><ref id="B16"><mixed-citation xmlns:xlink="http://www.w3.org/1999/xlink" xlink:type="simple"><person-group><name name-style="western"><surname>Shenefelt</surname><given-names>RD</given-names></name></person-group> (<year>1975</year>) <article-title><tp:taxon-name><tp:taxon-name-part taxon-name-part-type="family">Braconidae</tp:taxon-name-part></tp:taxon-name> 8. <tp:taxon-name><tp:taxon-name-part taxon-name-part-type="subfamily">Exothecinae</tp:taxon-name-part></tp:taxon-name>, <tp:taxon-name><tp:taxon-name-part taxon-name-part-type="subfamily">Rogadinae</tp:taxon-name-part></tp:taxon-name>.</article-title><source>Hymenopterorum Catalogus (nova editio)</source><volume>12</volume>: <fpage>1115</fpage>–<lpage>1262</lpage>.</mixed-citation></ref><ref id="B1"><mixed-citation xmlns:xlink="http://www.w3.org/1999/xlink" xlink:type="simple"><person-group><name name-style="western"><surname>Belokobylskij</surname><given-names>SA</given-names></name><name name-style="western"><surname>Tobias</surname><given-names>VI</given-names></name></person-group> (<year>1986</year>) <article-title><tp:taxon-name><tp:taxon-name-part taxon-name-part-type="subfamily">Doryctinae</tp:taxon-name-part></tp:taxon-name>.</article-title> In: <person-group><name name-style="western"><surname>Medvedev</surname><given-names>GS</given-names></name></person-group> (<role>Ed.</role>) <issue-title>Opredelitel Nasekomych Evrospeiskoi Tsasti SSSR 3, Peredpontdatokrylye 4. Opr.</issue-title><source>Faune SSSR</source><volume>145</volume>: <fpage>21</fpage>–<lpage>72</lpage>. [in Russian]</mixed-citation></ref><ref id="B21"><mixed-citation xmlns:xlink="http://www.w3.org/1999/xlink" xlink:type="simple"><person-group><name name-style="western"><surname>van Achterberg</surname><given-names>C</given-names></name></person-group> (<year>1991</year>) <article-title>Revision of the genera of the Afrotropical and W. Palaearctical <tp:taxon-name><tp:taxon-name-part taxon-name-part-type="subfamily">Rogadinae</tp:taxon-name-part></tp:taxon-name> Foerster (<tp:taxon-name><tp:taxon-name-part taxon-name-part-type="order">Hymenoptera</tp:taxon-name-part></tp:taxon-name>: <tp:taxon-name><tp:taxon-name-part taxon-name-part-type="family">Braconidae</tp:taxon-name-part></tp:taxon-name>).</article-title><source>Zoologische Verhandelingen</source><volume>273</volume>: <fpage>1</fpage>–<lpage>102</lpage>.</mixed-citation></ref><ref id="B6"><mixed-citation xmlns:xlink="http://www.w3.org/1999/xlink" xlink:type="simple"><person-group><name name-style="western"><surname>Gupta</surname><given-names>A</given-names></name><name name-style="western"><surname>Quicke</surname><given-names>DLJ</given-names></name></person-group> (<year>2018</year>) <article-title>A new species of <italic><tp:taxon-name><tp:taxon-name-part taxon-name-part-type="genus">Acanthormius</tp:taxon-name-part></tp:taxon-name></italic> (<tp:taxon-name><tp:taxon-name-part taxon-name-part-type="family">Braconidae</tp:taxon-name-part></tp:taxon-name>: <tp:taxon-name><tp:taxon-name-part taxon-name-part-type="subfamily">Lysiterminae</tp:taxon-name-part></tp:taxon-name>) reared as a gregarious parasitoid of psychid caterpillar (<tp:taxon-name><tp:taxon-name-part taxon-name-part-type="order">Lepidoptera</tp:taxon-name-part></tp:taxon-name>: <tp:taxon-name><tp:taxon-name-part taxon-name-part-type="family">Psychidae</tp:taxon-name-part></tp:taxon-name>) from India.</article-title><source>Zootaxa</source><volume>4388</volume>(<issue>3</issue>): <fpage>425</fpage>–<lpage>430</lpage>. <ext-link xlink:type="simple" ext-link-type="doi" xlink:href="10.11646/zootaxa.4388.3.8">https://doi.org/10.11646/zootaxa.4388.3.8</ext-link></mixed-citation></ref><ref id="B12"><mixed-citation xmlns:xlink="http://www.w3.org/1999/xlink" xlink:type="simple"><person-group><name name-style="western"><surname>Kunz</surname><given-names>H</given-names></name></person-group> (<year>1989</year>) <article-title>Das Vorkommen der <italic><tp:taxon-name><tp:taxon-name-part taxon-name-part-type="genus">Diplodoma</tp:taxon-name-part> <tp:taxon-name-part taxon-name-part-type="species">herminata</tp:taxon-name-part></tp:taxon-name></italic> (Geoffroy in Fourcroy 1785) (<tp:taxon-name><tp:taxon-name-part taxon-name-part-type="order">Lepidoptera</tp:taxon-name-part></tp:taxon-name>: <tp:taxon-name><tp:taxon-name-part taxon-name-part-type="family">Psychidae</tp:taxon-name-part></tp:taxon-name>) im Osnabrücker Raum.</article-title><source>Osnabrücker naturwissenschaftliche Mitteilungen</source><volume>15</volume>: <fpage>215</fpage>–<lpage>224</lpage>.</mixed-citation></ref></ref-list></tp:taxon-treatment>
