# Supplementary material for: Revision of the Palaearctic species of Lysitermus Foerster (Hymenoptera, Braconidae, Hormiinae)
Source: Zookeys. 2021 May 28;1040:65–89. doi: 10.3897/zookeys.1040.66274 (PMC8178295; doi:10.3897/zookeys.1040.66274)
Supplement: XML Treatment for Lysitermus tritoma [file zookeys.1040.66274-treatment3.xml]

<!DOCTYPE tp:taxon-treatment
  PUBLIC "-//TaxonX//DTD Taxonomic Treatment Publishing DTD v0 20100105//EN" "tax-treatment-NSO.dtd">
<tp:taxon-treatment xmlns:tp="http://www.plazi.org/taxpub"><tp:treatment-meta><kwd-group><label>Taxon classification</label><kwd><named-content xmlns:xlink="http://www.w3.org/1999/xlink" content-type="kingdom">Animalia</named-content></kwd><kwd><named-content xmlns:xlink="http://www.w3.org/1999/xlink" content-type="order">Hymenoptera</named-content></kwd><kwd><named-content xmlns:xlink="http://www.w3.org/1999/xlink" content-type="family">Braconidae</named-content></kwd></kwd-group><mixed-citation publication-type="journal"><person-group><name><surname>van Achterberg</surname><given-names>Cornelis</given-names></name><name><surname>Skeppstedt</surname><given-names>Fredrik</given-names></name><name><surname>Väänänen</surname><given-names>Simo</given-names></name></person-group><article-title>Revision of the Palaearctic species of <italic><tp:taxon-name><tp:taxon-name-part taxon-name-part-type="genus" reg="Lysitermus">Lysitermus</tp:taxon-name-part></tp:taxon-name></italic> Foerster (<tp:taxon-name><tp:taxon-name-part taxon-name-part-type="order">Hymenoptera</tp:taxon-name-part></tp:taxon-name>, <tp:taxon-name><tp:taxon-name-part taxon-name-part-type="family">Braconidae</tp:taxon-name-part></tp:taxon-name>, <tp:taxon-name><tp:taxon-name-part taxon-name-part-type="subfamily">Hormiinae</tp:taxon-name-part></tp:taxon-name>)</article-title><source>Zookeys</source><day>28</day><month>5</month><year>2021</year><volume>1040</volume><fpage>65</fpage><lpage>89</lpage><pub-id pub-id-type="doi">10.3897/zookeys.1040.66274</pub-id></mixed-citation></tp:treatment-meta><tp:nomenclature><tp:taxon-name><object-id xmlns:xlink="http://www.w3.org/1999/xlink" content-type="arpha" xlink:type="simple">3DC6A9F0-C2F0-5CA2-8620-78310B4BBA8B</object-id>
            <tp:taxon-name-part taxon-name-part-type="genus" reg="Lysitermus">Lysitermus</tp:taxon-name-part>
            <tp:taxon-name-part taxon-name-part-type="species" reg="tritoma">tritoma</tp:taxon-name-part>
          </tp:taxon-name><tp:taxon-authority>(Bouček, 1956)</tp:taxon-authority><xref ref-type="fig" rid="F4">Figs 12</xref><xref ref-type="fig" rid="F5">, 13–18</xref><xref ref-type="fig" rid="F6">, 19–21</xref><xref ref-type="fig" rid="F7">, 22–25</xref><xref ref-type="fig" rid="F8">, 26–27</xref><xref ref-type="fig" rid="F9">, 28–29</xref><tp:nomenclature-citation-list><tp:nomenclature-citation><tp:taxon-name>
                <tp:taxon-name-part taxon-name-part-type="genus" reg="Rogadinaspis">Rogadinaspis</tp:taxon-name-part> <tp:taxon-name-part taxon-name-part-type="species" reg="tritoma">tritoma</tp:taxon-name-part></tp:taxon-name><comment>Bouček, 1956: 441.</comment></tp:nomenclature-citation><tp:nomenclature-citation><tp:taxon-name>
                <tp:taxon-name-part taxon-name-part-type="genus" reg="Lysitermus">Lysitermus</tp:taxon-name-part> <tp:taxon-name-part taxon-name-part-type="species" reg="tritoma">tritoma</tp:taxon-name-part></tp:taxon-name><comment>; Hedqvist, 1963: 35; <xref ref-type="bibr" rid="B16">Shenefelt 1975</xref>: 1155; <xref ref-type="bibr" rid="B21">van Achterberg 1991</xref>: 20; <xref ref-type="bibr" rid="B6">Gupta and Quicke 2018</xref>: 429; <xref ref-type="bibr" rid="B13">Mifsud et al. 2019</xref>: 54 [examined].</comment></tp:nomenclature-citation><tp:nomenclature-citation><tp:taxon-name>
                <tp:taxon-name-part taxon-name-part-type="genus" reg="Paracedria">Paracedria</tp:taxon-name-part> <tp:taxon-name-part taxon-name-part-type="species" reg="suecicus">suecicus</tp:taxon-name-part></tp:taxon-name><comment>Hedqvist, 1957: 219.</comment></tp:nomenclature-citation><tp:nomenclature-citation><tp:taxon-name>
                <tp:taxon-name-part taxon-name-part-type="genus" reg="Lysitermus">Lysitermus</tp:taxon-name-part> <tp:taxon-name-part taxon-name-part-type="species" reg="suecicus">suecicus</tp:taxon-name-part></tp:taxon-name><comment>; Hedqvist, 1963: 35 (as synonym of <tp:taxon-name><tp:taxon-name-part taxon-name-part-type="genus" reg="Lysitermus">L.</tp:taxon-name-part> <tp:taxon-name-part taxon-name-part-type="species" reg="pallidus">pallidus</tp:taxon-name-part></tp:taxon-name>); <xref ref-type="bibr" rid="B16">Shenefelt 1975</xref>: 1155; <xref ref-type="bibr" rid="B21">van Achterberg 1991</xref>: 20; <xref ref-type="bibr" rid="B6">Gupta and Quicke 2018</xref>: 429; <xref ref-type="bibr" rid="B13">Mifsud et al. 2019</xref>: 54 [examined]. Syn. nov.</comment></tp:nomenclature-citation></tp:nomenclature-citation-list></tp:nomenclature><tp:treatment-sec sec-type="material" id="SECID0E52AG"><title>Material.</title><p>1 ♀ (<named-content xmlns:xlink="http://www.w3.org/1999/xlink" content-type="dwc:institutional_code" xlink:type="simple">FMNH</named-content>), “<bold>Finland</bold>: Ab, Parainen, Pexor, <named-content xmlns:xlink="http://www.w3.org/1999/xlink" content-type="dwc:verbatimCoordinates" xlink:type="simple"><named-content content-type="geo-json" specific-use="{&#34;type&#34;:&#34;Point&#34;,&#34;coordinates&#34;:[22.250000,60.260000]}" id="NCID0ER3AG" xlink:type="simple">60.26°N, 22.25°E</named-content></named-content>, Malaise trap 1a, 25.vi.–6.vii.2020, Juho Paukkunen”; 1 ♀ (<abbrev xmlns:xlink="http://www.w3.org/1999/xlink" content-type="institution" xlink:title="Simo Väänänen Collection" id="ABBRID0EW3AG" xlink:type="simple">CSV</abbrev>), same label data, but 6–19.vii.2020, Juho Paukkunen &amp; Jonathan Scotson; 1 ♀ + 1 ♂ (<named-content xmlns:xlink="http://www.w3.org/1999/xlink" content-type="dwc:institutional_code" xlink:type="simple">RMNH</named-content>), “S. <bold>Sweden</bold>: Uppland, Edsbro, Kristineholm, S15 or S20, coll. 28.i.2009, ex <italic><tp:taxon-name><tp:taxon-name-part taxon-name-part-type="genus" reg="Inonotus">Inonotus</tp:taxon-name-part> <tp:taxon-name-part taxon-name-part-type="species" reg="radiatus">radiatus</tp:taxon-name-part></tp:taxon-name></italic> on <italic><tp:taxon-name><tp:taxon-name-part taxon-name-part-type="genus" reg="Alnus">Alnus</tp:taxon-name-part> <tp:taxon-name-part taxon-name-part-type="species" reg="glutinosa">glutinosa</tp:taxon-name-part></tp:taxon-name></italic>, C. Gonzales Alonso, <named-content xmlns:xlink="http://www.w3.org/1999/xlink" content-type="dwc:institutional_code" xlink:type="simple">RMNH</named-content>’11”; 1 ♂ (<named-content xmlns:xlink="http://www.w3.org/1999/xlink" content-type="dwc:institutional_code" xlink:type="simple">RMNH</named-content>), “<bold>Netherlands</bold>: UT, UTM FF 6560, Amerongen, unmanaged <italic><tp:taxon-name><tp:taxon-name-part taxon-name-part-type="genus" reg="Quercus">Quercus</tp:taxon-name-part> <tp:taxon-name-part taxon-name-part-type="species" reg="robur">robur</tp:taxon-name-part></tp:taxon-name></italic> [forest], ex dead stem [in] cage 9(h), 29.v.–12.vi.2001, <tp:taxon-name><tp:taxon-name-part taxon-name-part-type="genus" reg="Luffia">L.</tp:taxon-name-part></tp:taxon-name> Moraal, <named-content xmlns:xlink="http://www.w3.org/1999/xlink" content-type="dwc:institutional_code" xlink:type="simple">RMNH</named-content>’02”; 1 ♀ (<abbrev xmlns:xlink="http://www.w3.org/1999/xlink" xlink:title="National Museums of Scotland, Edinburgh" id="ABBRID0EG6AG" xlink:type="simple">NMS</abbrev>), “<bold>France</bold>: Lot-et-Garonne, Bernac, 28.vii.[19]90, M.R. Shaw”; 1 ♀ + 2 ♂ (<named-content xmlns:xlink="http://www.w3.org/1999/xlink" content-type="dwc:institutional_code" xlink:type="simple">RMNH</named-content>), “<bold>Spain</bold>, Llansa, 1986, ex <italic><tp:taxon-name><tp:taxon-name-part taxon-name-part-type="genus" reg="Luffia">Luffia</tp:taxon-name-part> <tp:taxon-name-part taxon-name-part-type="species" reg="lapidella">lapidella</tp:taxon-name-part></tp:taxon-name></italic>, H. Hendrickx, <named-content xmlns:xlink="http://www.w3.org/1999/xlink" content-type="dwc:institutional_code" xlink:type="simple">RMNH</named-content>’96”; 1 ♀ (<named-content xmlns:xlink="http://www.w3.org/1999/xlink" content-type="dwc:institutional_code" xlink:type="simple">RMNH</named-content>), “<bold>Portugal</bold>, Oeiras, 18–22.viii.1979, A. van Harten”; 9 ♀ + 4 ♂ (<named-content xmlns:xlink="http://www.w3.org/1999/xlink" content-type="dwc:institutional_code" xlink:type="simple">RMNH</named-content>), “Portugal, Cascais fort, ex <italic><tp:taxon-name><tp:taxon-name-part taxon-name-part-type="genus" reg="Luffia">Luffia</tp:taxon-name-part> <tp:taxon-name-part taxon-name-part-type="species" reg="lapidella">lapidella</tp:taxon-name-part></tp:taxon-name></italic>, coll. 27.vii.1994, H. Hendrickx”; 5 ♀ + 3 ♂ (<named-content xmlns:xlink="http://www.w3.org/1999/xlink" content-type="dwc:institutional_code" xlink:type="simple">RMNH</named-content>), idem, but coll. 4.v.1995, ex <italic><tp:taxon-name><tp:taxon-name-part taxon-name-part-type="genus" reg="Luffia">Luffia</tp:taxon-name-part></tp:taxon-name></italic> sp.; 1 ♀ (<named-content xmlns:xlink="http://www.w3.org/1999/xlink" content-type="dwc:institutional_code" xlink:type="simple">RMNH</named-content>), idem, but coll. 1.iii.1995; 10 ♀ + 2 ♂ (<named-content xmlns:xlink="http://www.w3.org/1999/xlink" content-type="dwc:institutional_code" xlink:type="simple">RMNH</named-content>, <abbrev xmlns:xlink="http://www.w3.org/1999/xlink" content-type="institution" xlink:title="Zhejiang University, Hangzhou" id="ABBRID0EFCBG" xlink:type="simple">ZJUH</abbrev>), idem, but Cascais (and mislabelled as from Azores), ex <italic><tp:taxon-name><tp:taxon-name-part taxon-name-part-type="genus" reg="Luffia">Luffia</tp:taxon-name-part> <tp:taxon-name-part taxon-name-part-type="species" reg="ferchaultella">ferchaultella</tp:taxon-name-part></tp:taxon-name></italic> (Psych.), coll. 27.vii.1994, em. 21.viii.1994; 2 ♀ (<named-content xmlns:xlink="http://www.w3.org/1999/xlink" content-type="dwc:institutional_code" xlink:type="simple">RMNH</named-content>, <named-content xmlns:xlink="http://www.w3.org/1999/xlink" content-type="dwc:institutional_code" xlink:type="simple">MTMA</named-content>) “<bold>Italy</bold>: Sardinia centr., Bruncu Istiddi, 900 m, ex <italic><tp:taxon-name><tp:taxon-name-part taxon-name-part-type="genus" reg="Luffia">Luffia</tp:taxon-name-part></tp:taxon-name></italic> sp. n.?, viii.1975, E. Hartig &amp; Gozmany”; 1 ♀ + 1 ♂ (<abbrev xmlns:xlink="http://www.w3.org/1999/xlink" xlink:title="National Museums of Scotland, Edinburgh" id="ABBRID0EODBG" xlink:type="simple">NMS</abbrev>), “<bold>Malta</bold>, Buscett, 22.xi.2006, ex larva on <italic><tp:taxon-name><tp:taxon-name-part taxon-name-part-type="genus" reg="Luffia">Luffia</tp:taxon-name-part> <tp:taxon-name-part taxon-name-part-type="species" reg="lapidella">lapidella</tp:taxon-name-part></tp:taxon-name></italic> (Goeze, 1783) [<tp:taxon-name><tp:taxon-name-part taxon-name-part-type="family">Psychidae</tp:taxon-name-part></tp:taxon-name>], M. Zerafa”; 2 ♀ + 1 ♂ (<abbrev xmlns:xlink="http://www.w3.org/1999/xlink" xlink:title="National Museums of Scotland, Edinburgh" id="ABBRID0EEEBG" xlink:type="simple">NMS</abbrev>), “Malta: Mosta valley, larva on <italic><tp:taxon-name><tp:taxon-name-part taxon-name-part-type="genus" reg="Eudarcia">Eudarcia</tp:taxon-name-part> <tp:taxon-name-part taxon-name-part-type="species" reg="derrai">derrai</tp:taxon-name-part></tp:taxon-name></italic> (Gaedike, 1983) [<tp:taxon-name><tp:taxon-name-part taxon-name-part-type="family">Tineidae</tp:taxon-name-part></tp:taxon-name>], coll. 22.ii.2010, em. v.2010, M. Zerafa”; 3 ♀ + 5 ♂ (<abbrev xmlns:xlink="http://www.w3.org/1999/xlink" content-type="institution" xlink:title="Oberösterreichisches Landesmuseum, Biologiezentrum, Linz" id="ABBRID0EYEBG" xlink:type="simple">BZL</abbrev>, <abbrev xmlns:xlink="http://www.w3.org/1999/xlink" xlink:title="National Museums of Scotland, Edinburgh" id="ABBRID0E4EBG" xlink:type="simple">NMS</abbrev>), “<bold>Romania</bold>: Siebenbürgen, Munt Apuseni (Trascaului), Umg. Posaga 2 km oberhalb, 600 m, ex <italic><tp:taxon-name><tp:taxon-name-part taxon-name-part-type="genus" reg="Dahlica">Dahlica</tp:taxon-name-part> <tp:taxon-name-part taxon-name-part-type="species" reg="rakosy">rakosy</tp:taxon-name-part></tp:taxon-name></italic> oder <italic>Apt. <tp:taxon-name><tp:taxon-name-part taxon-name-part-type="genus" reg="Dahlica"/><tp:taxon-name-part taxon-name-part-type="species" reg="helicoidella">helicoidella</tp:taxon-name-part></tp:taxon-name></italic> [<tp:taxon-name><tp:taxon-name-part taxon-name-part-type="family">Psychidae</tp:taxon-name-part></tp:taxon-name>], em. Ende April 2005, M. Weidlich”; 2 ♀ + 1 ♂ (<abbrev xmlns:xlink="http://www.w3.org/1999/xlink" content-type="institution" xlink:title="Oberösterreichisches Landesmuseum, Biologiezentrum, Linz" id="ABBRID0E5FBG" xlink:type="simple">BZL</abbrev>, <abbrev xmlns:xlink="http://www.w3.org/1999/xlink" xlink:title="National Museums of Scotland, Edinburgh" id="ABBRID0EDGBG" xlink:type="simple">NMS</abbrev>), “<bold>Bulgaria</bold>: Macedonia, Pirin planina – Süd, Umg. Jane Sandanski, 1220 m, el. 13.v.2000, M. Weidlich, ex <italic><tp:taxon-name><tp:taxon-name-part taxon-name-part-type="genus" reg="Dahlica">Dahlica</tp:taxon-name-part></tp:taxon-name></italic> sp. [<tp:taxon-name><tp:taxon-name-part taxon-name-part-type="family">Psychidae</tp:taxon-name-part></tp:taxon-name>]”.</p></tp:treatment-sec><tp:treatment-sec sec-type="redescription" id="SECID0EVGBG"><title>Redescription.</title><p>Figured ♀ from France (<abbrev xmlns:xlink="http://www.w3.org/1999/xlink" xlink:title="National Museums of Scotland, Edinburgh" id="ABBRID0E2GBG" xlink:type="simple">NMS</abbrev>), length of body 1.6 mm and of fore wing 1.4 mm.</p><p><bold><italic>Head</italic>.</bold> Antenna 1.1× as long as fore wing, with 15 segments, rather widened apically (Fig. <xref ref-type="fig" rid="F4">12</xref>), scapus oblique apically, length of third segment 1.1× fourth segment; third, fourth and penultimate segments 5.0, 4.5, and 3.1× their width, respectively; face largely smooth, with long erect setae and 1.7× wider than high; clypeus smooth, upper half distinctly convex and ventral half depressed; head in dorsal view 1.8× broader than long medially, eye 1.4× longer than temple dorsally, strongly and roundly narrowed posteriorly (Fig. <xref ref-type="fig" rid="F5">18</xref>); vertex smooth and shiny, including area near stemmaticum (Fig. <xref ref-type="fig" rid="F5">18</xref>); occipital carina moderately strong and in front of it indistinctly micro-crenulate; <abbrev xmlns:xlink="http://www.w3.org/1999/xlink" xlink:title="diameter of posterior ocellus" id="ABBRID0ESHBG" xlink:type="simple">POL</abbrev>: diameter of posterior ocellus: OOL = 2:2:3; eye in lateral view 1.6× as high as wide, temple distinctly broadening ventrally, smooth and width of eye 1.6× minimum width of temple laterally (Fig. <xref ref-type="fig" rid="F4">12</xref>); malar space 0.4× as long as height of eye and 1.5× as long as basal width of mandible; frons smooth and shiny.</p><fig id="F4" position="float" orientation="portrait"><object-id xmlns:xlink="http://www.w3.org/1999/xlink" content-type="doi" xlink:type="simple">10.3897/zookeys.1040.66274.figure12</object-id><object-id xmlns:xlink="http://www.w3.org/1999/xlink" content-type="arpha" xlink:type="simple">E4EE3609-DD2B-5BC9-8B3C-78E3848176B3</object-id><label>Figure 12.</label><caption><p><italic><tp:taxon-name><tp:taxon-name-part taxon-name-part-type="genus" reg="Lysitermus">Lysitermus</tp:taxon-name-part> <tp:taxon-name-part taxon-name-part-type="species" reg="tritoma">tritoma</tp:taxon-name-part></tp:taxon-name></italic> (Bouček), ♀, France, habitus lateral. Photograph: R. Soethof.</p></caption><graphic xmlns:xlink="http://www.w3.org/1999/xlink" xlink:href="zookeys-1040-065-g004.jpg" position="float" orientation="portrait" xlink:type="simple" id="oo_548433.jpg"><uri content-type="original_file" xlink:type="simple">https://binary.pensoft.net/fig/548433</uri></graphic></fig><!--PageBreak --><p><bold><italic>Mesosoma</italic>.</bold> Mesosoma 1.5× as long as high in lateral view; mesoscutum granulate and with 2 rather short carinulae and no medio-posterior groove (Fig. <xref ref-type="fig" rid="F5">14</xref>); notauli shallow, distinctly developed anteriorly and posterior half obsolescent, largely smooth and anteriorly connected to lateral irregular carina; scutellar sulcus with 1 carina; scutellum smooth and shiny, convex (Fig. <xref ref-type="fig" rid="F5">14</xref>); propodeum shiny, largely smooth between carinae and with large areola, its median carina approx. as long as anterior side of areola (Fig. <!--PageBreak --><!--PageBreak --><!--PageBreak -->14); side of pronotum rugose-crenulate and with some granulate sculpture; mesopleuron largely smooth and convex (Fig. <xref ref-type="fig" rid="F4">12</xref>); precoxal sulcus rather deep and only in anterior half present, with few crenulae anteriorly; metapleuron largely smooth and with long setae; mesosternal sulcus deep, narrow and smooth. <bold><italic>Wings</italic>.</bold> Fore wing: pterostigma elongate triangular and 3.5× longer than wide (Fig. <xref ref-type="fig" rid="F5">13</xref>), r issued from its middle and slightly longer than width of pterostigma; 2-SR completely absent (Fig. <xref ref-type="fig" rid="F5">13</xref>); 3-SR 1.5× longer than r; SR1 straight and reaching tip of wing; m-cu rather short (Fig. <xref ref-type="fig" rid="F5">13</xref>); subdiscal cell distally closed, CU1b close to m-cu and CU1a at same level as 2-CU1 (Fig. <xref ref-type="fig" rid="F5">13</xref>). <bold><italic>Legs</italic>.</bold> Hind coxa largely smooth; length of femur, tibia and basitarsus of hind leg 5.0, 9.2, and 5.2× their width, respectively; hind tarsus hardly compressed.</p><fig id="F5" position="float" orientation="portrait"><object-id xmlns:xlink="http://www.w3.org/1999/xlink" content-type="doi" xlink:type="simple">10.3897/zookeys.1040.66274.figures13-18</object-id><object-id xmlns:xlink="http://www.w3.org/1999/xlink" content-type="arpha" xlink:type="simple">6983F6B5-749E-5E0C-91B0-A60A3EEA7860</object-id><label>Figures 13–18.</label><caption><p><italic><tp:taxon-name><tp:taxon-name-part taxon-name-part-type="genus" reg="Lysitermus">Lysitermus</tp:taxon-name-part> <tp:taxon-name-part taxon-name-part-type="species" reg="tritoma">tritoma</tp:taxon-name-part></tp:taxon-name></italic> (Bouček), ♀, France <bold>13</bold> wings <bold>14</bold> mesosoma dorsal <bold>15</bold> propodeum and metasoma dorsal <bold>16</bold> second and third metasomal tergites dorsal <bold>17</bold> head anterior <bold>18</bold> head postero-dorsal. Photographs: R. Soethof.</p></caption><graphic xmlns:xlink="http://www.w3.org/1999/xlink" xlink:href="zookeys-1040-065-g005.jpg" position="float" orientation="portrait" xlink:type="simple" id="oo_548434.jpg"><uri content-type="original_file" xlink:type="simple">https://binary.pensoft.net/fig/548434</uri></graphic></fig><p><bold><italic>Metasoma</italic>.</bold> Length of first tergite 0.6× its apical width, its dorsal surface evenly convex, surface longitudinally striate and with additional granulate sculpture between striae, its dorsal carinae lamelliform and medially interconnected; medial length of second tergite 0.9× its basal width, and 1.4× as long as third tergite; second and third tergites longitudinally striate and with distinct secondary granulate sculpture; second transverse suture coarsely crenulate and nearly straight (Fig. <xref ref-type="fig" rid="F5">15</xref>); third tergite antero-laterally without minute tooth-shaped protuberance and distinctly narrowed posteriorly (Figs <xref ref-type="fig" rid="F5">15</xref>, <xref ref-type="fig" rid="F5">16</xref>), with distinct smooth and shiny apical rim (Fig. <xref ref-type="fig" rid="F5">15</xref>); apical lamella of third metasomal tergite moderately protruding laterally (Fig. <xref ref-type="fig" rid="F4">12</xref>), concave and wide in dorsal view, with approx. 8 carinae (Fig. <xref ref-type="fig" rid="F5">16</xref>); setose part of ovipositor sheath 0.21× as long as fore wing and 0.6× as long as hind tibia, slightly widened apically (Fig. <xref ref-type="fig" rid="F4">12</xref>).</p><p><bold><italic>Colour</italic>.</bold> Dark brown; third tergite dark brown, contrasting with largely yellowish brown second tergite (Figs <xref ref-type="fig" rid="F5">15</xref>, <xref ref-type="fig" rid="F5">16</xref>); first tergite yellowish brown; antenna (basal segments yellowish), pterostigma (but basal fifth yellow) and veins M+CU1 apically, 1-CU1, 1-M, and veins of apical half of fore wing dark brown (Fig. <xref ref-type="fig" rid="F5">13</xref>); palpi and tarsi pale yellowish; remainder of legs yellowish brown; wing membrane infuscate, but band below base of pterostigma and marginal cell partly, subhyaline (Fig. <xref ref-type="fig" rid="F5">13</xref>).</p><p><bold><italic>Variations</italic>.</bold> Antenna with 14–17 segments; length of body 1.5–1.9 mm, and of fore wing 1.3–1.5 mm; length of ovipositor sheath 0.21–0.26× as long as fore wing; vein 2-SR of fore wing varies from completely absent (Figs <xref ref-type="fig" rid="F5">13</xref>, <xref ref-type="fig" rid="F6">19</xref>), complete (Fig. <xref ref-type="fig" rid="F9">29</xref>) to small unsclerotised trace (Fig. <xref ref-type="fig" rid="F14">45</xref>); notauli complete to posterior third obsolescent; scutellar sulcus with 1–3 carinae; precoxal sulcus smooth or with few crenulae; metapleuron largely smooth or with some rugulae medially; median carina of propodeum approx. as long as anterior side of areola or much shorter; second metasomal tergite 1.3–1.5× longer than second tergite; lamella of third tergite hardly serrate (Fig. <xref ref-type="fig" rid="F4">12</xref>), with 8–16 carinae; colour of body is very variable: southern specimens are brownish yellow with only third tergite dark brown and northern specimens are largely dark brown (except first and second tergites, but in both Finnish specimens also darkened; Figs <xref ref-type="fig" rid="F8">27</xref>–<xref ref-type="fig" rid="F9">29</xref>), sometimes hind coxa, femur and tibia largely brown or dark brown (Fig. <xref ref-type="fig" rid="F9">29</xref>).</p><fig id="F6" position="float" orientation="portrait"><object-id xmlns:xlink="http://www.w3.org/1999/xlink" content-type="doi" xlink:type="simple">10.3897/zookeys.1040.66274.figures19-21</object-id><object-id xmlns:xlink="http://www.w3.org/1999/xlink" content-type="arpha" xlink:type="simple">235B3E68-EBF2-5296-BD35-04A83F83D690</object-id><label>Figures 19–21.</label><caption><p><italic><tp:taxon-name><tp:taxon-name-part taxon-name-part-type="genus" reg="Lysitermus">Lysitermus</tp:taxon-name-part> <tp:taxon-name-part taxon-name-part-type="species" reg="tritoma">tritoma</tp:taxon-name-part></tp:taxon-name></italic> (Bouček), ♂, Malta <bold>19</bold> habitus dorso-lateral <bold>20</bold> propodeum and metasoma dorsal <bold>21</bold> second and third metasomal tergites dorsal. Photographs: R. Soethof.</p></caption><graphic xmlns:xlink="http://www.w3.org/1999/xlink" xlink:href="zookeys-1040-065-g006.jpg" position="float" orientation="portrait" xlink:type="simple" id="oo_548435.jpg"><uri content-type="original_file" xlink:type="simple">https://binary.pensoft.net/fig/548435</uri></graphic></fig><p><bold>Male.</bold> Very similar to female, but metasoma slenderer (Fig. <xref ref-type="fig" rid="F6">20</xref>); antenna with 16 or 17 segments; length of body 1.4–1.6 mm, and of fore wing 1.3 mm; head dark brown dorsally; linear medio-posterior depression of mesoscutum absent or slightly <!--PageBreak -->impressed; third tergite dark brown and contrasting with yellowish second tergite (Fig. <xref ref-type="fig" rid="F6">20</xref>), striate and/or granulate and its lamella hardly serrate (Figs <xref ref-type="fig" rid="F6">19–21</xref>, <xref ref-type="fig" rid="F14">45</xref>); pterostigma dark brown basally.</p></tp:treatment-sec><tp:treatment-sec sec-type="biology" id="SECID0E2PBG"><title>Biology.</title><p>Reared from lepidopterous case-bearing larvae belonging to <tp:taxon-name><tp:taxon-name-part taxon-name-part-type="family">Psychidae</tp:taxon-name-part></tp:taxon-name> (<italic><tp:taxon-name><tp:taxon-name-part taxon-name-part-type="genus" reg="Luffia">Luffia</tp:taxon-name-part> <tp:taxon-name-part taxon-name-part-type="species" reg="ferchaultella">ferchaultella</tp:taxon-name-part></tp:taxon-name></italic> (Stephens, 1850); <italic><tp:taxon-name><tp:taxon-name-part taxon-name-part-type="genus" reg="Luffia">L.</tp:taxon-name-part> <tp:taxon-name-part taxon-name-part-type="species" reg="lapidella">lapidella</tp:taxon-name-part></tp:taxon-name></italic> (Goeze, 1783); <italic><tp:taxon-name><tp:taxon-name-part taxon-name-part-type="genus" reg="Luffia">L.</tp:taxon-name-part></tp:taxon-name></italic> sp.; <italic><tp:taxon-name><tp:taxon-name-part taxon-name-part-type="genus" reg="Dahlica">Dahlica</tp:taxon-name-part></tp:taxon-name></italic> sp.) <!--PageBreak --><!--PageBreak -->and <tp:taxon-name><tp:taxon-name-part taxon-name-part-type="family">Tineidae</tp:taxon-name-part></tp:taxon-name> (<italic><tp:taxon-name><tp:taxon-name-part taxon-name-part-type="genus" reg="Eudarcia">Eudarcia</tp:taxon-name-part> <tp:taxon-name-part taxon-name-part-type="species" reg="derrai">derrai</tp:taxon-name-part></tp:taxon-name></italic> (Gaedike, 1983); <xref ref-type="bibr" rid="B13">Mifsud et al. 2019</xref>). It has been reared from <italic><tp:taxon-name><tp:taxon-name-part taxon-name-part-type="genus" reg="Inonotus">Inonotus</tp:taxon-name-part> <tp:taxon-name-part taxon-name-part-type="species" reg="radiatus">radiatus</tp:taxon-name-part></tp:taxon-name></italic> bracket fungi on <italic><tp:taxon-name><tp:taxon-name-part taxon-name-part-type="genus" reg="Alnus">Alnus</tp:taxon-name-part> <tp:taxon-name-part taxon-name-part-type="species" reg="glutinosa">glutinosa</tp:taxon-name-part></tp:taxon-name></italic> (<tp:taxon-name><tp:taxon-name-part taxon-name-part-type="genus" reg="Luffia">L.</tp:taxon-name-part></tp:taxon-name>) (<xref ref-type="bibr" rid="B11">Jonsell et al. 2016</xref>), most likely from host cases hiding in the fungi.</p></tp:treatment-sec><tp:treatment-sec sec-type="distribution" id="SECID0EBTBG"><title>Distribution.</title><p>*Bulgaria, Czech Rep., *Finland, *France, Italy (Sardinia), Malta, *Netherlands, Poland, *Portugal (mainland), *Romania, *Spain (mainland), Sweden.</p></tp:treatment-sec><tp:treatment-sec sec-type="notes" id="SECID0EGTBG"><title>Notes.</title><p>The medio-longitudinal carina of the propodeum is very variable in length, from about as long as oblique anterior side of propodeal areola to much shorter and the second metasomal suture varies from distinctly sinuate (typical <italic><tp:taxon-name><tp:taxon-name-part taxon-name-part-type="genus" reg="Lysitermus">L.</tp:taxon-name-part> <tp:taxon-name-part taxon-name-part-type="species" reg="tritoma">tritoma</tp:taxon-name-part></tp:taxon-name></italic>; Figs <xref ref-type="fig" rid="F7">24</xref>, <xref ref-type="fig" rid="F7">25</xref>) to straight (typical <italic><tp:taxon-name><tp:taxon-name-part taxon-name-part-type="genus" reg="Lysitermus">L.</tp:taxon-name-part> <tp:taxon-name-part taxon-name-part-type="species" reg="suecicus">suecicus</tp:taxon-name-part></tp:taxon-name></italic>; Figs <xref ref-type="fig" rid="F5">15</xref>, <xref ref-type="fig" rid="F6">20</xref>, <xref ref-type="fig" rid="F7">22</xref>). After more reared specimens became available, intermediates of both characters have been found, and there are no grounds to separate any longer the two species, as has been proposed by <xref ref-type="bibr" rid="B21">van Achterberg (1991)</xref>.</p><fig id="F7" position="float" orientation="portrait"><object-id xmlns:xlink="http://www.w3.org/1999/xlink" content-type="doi" xlink:type="simple">10.3897/zookeys.1040.66274.figures22-25</object-id><object-id xmlns:xlink="http://www.w3.org/1999/xlink" content-type="arpha" xlink:type="simple">E237E913-E110-5462-AB9F-DF836E65A933</object-id><label>Figures 22–25.</label><caption><p><italic><tp:taxon-name><tp:taxon-name-part taxon-name-part-type="genus" reg="Lysitermus">Lysitermus</tp:taxon-name-part> <tp:taxon-name-part taxon-name-part-type="species" reg="tritoma">tritoma</tp:taxon-name-part></tp:taxon-name></italic> (Bouček), ♀, 22 holotype <italic><tp:taxon-name><tp:taxon-name-part taxon-name-part-type="genus" reg="Lysitermus">L.</tp:taxon-name-part> <tp:taxon-name-part taxon-name-part-type="species" reg="suecicus">suecicus</tp:taxon-name-part></tp:taxon-name></italic>, <bold>23–25</bold> types of <italic><tp:taxon-name><tp:taxon-name-part taxon-name-part-type="genus" reg="Lysitermus">L.</tp:taxon-name-part> <tp:taxon-name-part taxon-name-part-type="species" reg="tritoma">tritoma</tp:taxon-name-part></tp:taxon-name></italic><bold>22</bold> habitus dorsal <bold>23</bold> metasoma lateral <bold>24, 25</bold> detail third tergite dorsal. <bold>22</bold> from <xref ref-type="bibr" rid="B5">Forshage et al. (2016)</xref> and <bold>23–25</bold> from <xref ref-type="bibr" rid="B2">Bouček (1956)</xref>.</p></caption><graphic xmlns:xlink="http://www.w3.org/1999/xlink" xlink:href="zookeys-1040-065-g007.jpg" position="float" orientation="portrait" xlink:type="simple" id="oo_548436.jpg"><uri content-type="original_file" xlink:type="simple">https://binary.pensoft.net/fig/548436</uri></graphic></fig><p>The holotype of <italic><tp:taxon-name><tp:taxon-name-part taxon-name-part-type="genus" reg="Lysitermus">L.</tp:taxon-name-part> <tp:taxon-name-part taxon-name-part-type="species" reg="suecicus">suecicus</tp:taxon-name-part></tp:taxon-name></italic> (<abbrev xmlns:xlink="http://www.w3.org/1999/xlink" content-type="institution" xlink:title="Swedish Natural History Museum, Stockholm" id="ABBRID0EJXBG" xlink:type="simple">NRS</abbrev>) is incorrectly figured in the original description. For instance, the second tergite is not twice as long as the third tergite but 1.5× (Fig. <xref ref-type="fig" rid="F7">22</xref>), the ovipositor sheath is not widened but subparallel, and the pterostigma is not robust but rather slender (Fig. <xref ref-type="fig" rid="F7">22</xref>).</p><fig id="F8" position="float" orientation="portrait"><object-id xmlns:xlink="http://www.w3.org/1999/xlink" content-type="doi" xlink:type="simple">10.3897/zookeys.1040.66274.figures26-27</object-id><object-id xmlns:xlink="http://www.w3.org/1999/xlink" content-type="arpha" xlink:type="simple">EAAFA457-74DE-5D92-9B73-1F8B01E2EEFC</object-id><label>Figures 26–27.</label><caption><p><bold>26</bold><italic><tp:taxon-name><tp:taxon-name-part taxon-name-part-type="genus" reg="Lysitermus">Lysitermus</tp:taxon-name-part> <tp:taxon-name-part taxon-name-part-type="species" reg="pallidus">pallidus</tp:taxon-name-part></tp:taxon-name></italic> Foerster, ♀, Sweden (freshly emerged specimen), habitus lateral <bold>27</bold><italic><tp:taxon-name><tp:taxon-name-part taxon-name-part-type="genus" reg="Lysitermus">L.</tp:taxon-name-part> <tp:taxon-name-part taxon-name-part-type="species" reg="tritoma">tritoma</tp:taxon-name-part></tp:taxon-name></italic> (Bouček), dark ♀, Finland, metasoma dorsal. Photographs: F. Skeppstedt (<bold>26</bold>) and P. Malinen (<bold>27</bold>).</p></caption><graphic xmlns:xlink="http://www.w3.org/1999/xlink" xlink:href="zookeys-1040-065-g008.jpg" position="float" orientation="portrait" xlink:type="simple" id="oo_548437.jpg"><uri content-type="original_file" xlink:type="simple">https://binary.pensoft.net/fig/548437</uri></graphic></fig><fig id="F9" position="float" orientation="portrait"><object-id xmlns:xlink="http://www.w3.org/1999/xlink" content-type="doi" xlink:type="simple">10.3897/zookeys.1040.66274.figures28-29</object-id><object-id xmlns:xlink="http://www.w3.org/1999/xlink" content-type="arpha" xlink:type="simple">8408840D-778A-5EA8-963A-C882A3D7EBC8</object-id><label>Figures 28–29.</label><caption><p><italic><tp:taxon-name><tp:taxon-name-part taxon-name-part-type="genus" reg="Lysitermus">Lysitermus</tp:taxon-name-part> <tp:taxon-name-part taxon-name-part-type="species" reg="tritoma">tritoma</tp:taxon-name-part></tp:taxon-name></italic> (Bouček), dark ♀, Finland <bold>28</bold> body dorsal <bold>29</bold> habitus lateral. Photograph: P. Malinen.</p></caption><graphic xmlns:xlink="http://www.w3.org/1999/xlink" xlink:href="zookeys-1040-065-g009.jpg" position="float" orientation="portrait" xlink:type="simple" id="oo_548438.jpg"><uri content-type="original_file" xlink:type="simple">https://binary.pensoft.net/fig/548438</uri></graphic></fig></tp:treatment-sec><tp:treatment-sec><!--Section generated to contain objects referenced in tp:taxon-treatment.--><fig id="F14" position="float" orientation="portrait"><object-id xmlns:xlink="http://www.w3.org/1999/xlink" content-type="doi" xlink:type="simple">10.3897/zookeys.1040.66274.figures45-47</object-id><object-id xmlns:xlink="http://www.w3.org/1999/xlink" content-type="arpha" xlink:type="simple">E48A2D0D-8109-5DB1-8EB0-802B33181D68</object-id><label>Figures 45–47.</label><caption><p><italic><tp:taxon-name><tp:taxon-name-part taxon-name-part-type="genus" reg="Lysitermus">Lysitermus</tp:taxon-name-part> <tp:taxon-name-part taxon-name-part-type="species" reg="talitzkii">talitzkii</tp:taxon-name-part></tp:taxon-name></italic> (Tobias), ♂ holotype, but 47 of ♂ paratype <bold>45</bold> habitus lateral <bold>46, 47</bold> metasoma dorsal. Photographs: K. Samartsev.</p></caption><graphic xmlns:xlink="http://www.w3.org/1999/xlink" xlink:href="zookeys-1040-065-g014.jpg" position="float" orientation="portrait" xlink:type="simple" id="oo_548443.jpg"><uri content-type="original_file" xlink:type="simple">https://binary.pensoft.net/fig/548443</uri></graphic></fig></tp:treatment-sec><ref-list><ref id="B5"><mixed-citation xmlns:xlink="http://www.w3.org/1999/xlink" xlink:type="simple"><person-group><name name-style="western"><surname>Forshage</surname><given-names>M</given-names></name><name name-style="western"><surname>Broad</surname><given-names>GR</given-names></name><name name-style="western"><surname>Papilloud</surname><given-names>ND-S</given-names></name><name name-style="western"><surname>Vårdal</surname><given-names>H</given-names></name></person-group> (<year>2016</year>) <article-title>Insect species described by Karl-Johan Hedqvist.</article-title><source>Journal of <tp:taxon-name><tp:taxon-name-part taxon-name-part-type="order">Hymenoptera</tp:taxon-name-part></tp:taxon-name> Research</source><volume>51</volume>: <fpage>101</fpage>–<lpage>158</lpage>. <ext-link xlink:type="simple" ext-link-type="doi" xlink:href="10.3897/jhr.51.9296">https://doi.org/10.3897/jhr.51.9296</ext-link></mixed-citation></ref><ref id="B2"><mixed-citation xmlns:xlink="http://www.w3.org/1999/xlink" xlink:type="simple"><person-group><name name-style="western"><surname>Bouček</surname><given-names>Z</given-names></name></person-group> (<year>1956</year>) <article-title>On a new genus of <tp:taxon-name><tp:taxon-name-part taxon-name-part-type="family">Braconidae</tp:taxon-name-part></tp:taxon-name> (<tp:taxon-name><tp:taxon-name-part taxon-name-part-type="order">Hymenoptera</tp:taxon-name-part></tp:taxon-name>), with remarks on the wing nomenclature.</article-title><source>Acta Entomologica Musei Nationalis Pragae</source><volume>30</volume>(<issue>1955</issue>): <fpage>441</fpage>–<lpage>446</lpage>.</mixed-citation></ref><ref id="B16"><mixed-citation xmlns:xlink="http://www.w3.org/1999/xlink" xlink:type="simple"><person-group><name name-style="western"><surname>Shenefelt</surname><given-names>RD</given-names></name></person-group> (<year>1975</year>) <article-title><tp:taxon-name><tp:taxon-name-part taxon-name-part-type="family">Braconidae</tp:taxon-name-part></tp:taxon-name> 8. <tp:taxon-name><tp:taxon-name-part taxon-name-part-type="subfamily">Exothecinae</tp:taxon-name-part></tp:taxon-name>, <tp:taxon-name><tp:taxon-name-part taxon-name-part-type="subfamily">Rogadinae</tp:taxon-name-part></tp:taxon-name>.</article-title><source>Hymenopterorum Catalogus (nova editio)</source><volume>12</volume>: <fpage>1115</fpage>–<lpage>1262</lpage>.</mixed-citation></ref><ref id="B21"><mixed-citation xmlns:xlink="http://www.w3.org/1999/xlink" xlink:type="simple"><person-group><name name-style="western"><surname>van Achterberg</surname><given-names>C</given-names></name></person-group> (<year>1991</year>) <article-title>Revision of the genera of the Afrotropical and W. Palaearctical <tp:taxon-name><tp:taxon-name-part taxon-name-part-type="subfamily">Rogadinae</tp:taxon-name-part></tp:taxon-name> Foerster (<tp:taxon-name><tp:taxon-name-part taxon-name-part-type="order">Hymenoptera</tp:taxon-name-part></tp:taxon-name>: <tp:taxon-name><tp:taxon-name-part taxon-name-part-type="family">Braconidae</tp:taxon-name-part></tp:taxon-name>).</article-title><source>Zoologische Verhandelingen</source><volume>273</volume>: <fpage>1</fpage>–<lpage>102</lpage>.</mixed-citation></ref><ref id="B6"><mixed-citation xmlns:xlink="http://www.w3.org/1999/xlink" xlink:type="simple"><person-group><name name-style="western"><surname>Gupta</surname><given-names>A</given-names></name><name name-style="western"><surname>Quicke</surname><given-names>DLJ</given-names></name></person-group> (<year>2018</year>) <article-title>A new species of <italic><tp:taxon-name><tp:taxon-name-part taxon-name-part-type="genus">Acanthormius</tp:taxon-name-part></tp:taxon-name></italic> (<tp:taxon-name><tp:taxon-name-part taxon-name-part-type="family">Braconidae</tp:taxon-name-part></tp:taxon-name>: <tp:taxon-name><tp:taxon-name-part taxon-name-part-type="subfamily">Lysiterminae</tp:taxon-name-part></tp:taxon-name>) reared as a gregarious parasitoid of psychid caterpillar (<tp:taxon-name><tp:taxon-name-part taxon-name-part-type="order">Lepidoptera</tp:taxon-name-part></tp:taxon-name>: <tp:taxon-name><tp:taxon-name-part taxon-name-part-type="family">Psychidae</tp:taxon-name-part></tp:taxon-name>) from India.</article-title><source>Zootaxa</source><volume>4388</volume>(<issue>3</issue>): <fpage>425</fpage>–<lpage>430</lpage>. <ext-link xlink:type="simple" ext-link-type="doi" xlink:href="10.11646/zootaxa.4388.3.8">https://doi.org/10.11646/zootaxa.4388.3.8</ext-link></mixed-citation></ref><ref id="B13"><mixed-citation xmlns:xlink="http://www.w3.org/1999/xlink" xlink:type="simple"><person-group><name name-style="western"><surname>Mifsud</surname><given-names>D</given-names></name><name name-style="western"><surname>Farrugia</surname><given-names>L</given-names></name><name name-style="western"><surname>Shaw</surname><given-names>MR</given-names></name></person-group> (<year>2019</year>) <article-title>Braconid and ichneumonid (<tp:taxon-name><tp:taxon-name-part taxon-name-part-type="order">Hymenoptera</tp:taxon-name-part></tp:taxon-name>) parasitoid wasps of <tp:taxon-name><tp:taxon-name-part taxon-name-part-type="order">Lepidoptera</tp:taxon-name-part></tp:taxon-name> from the Maltese Islands.</article-title><source>Zootaxa</source><volume>4567</volume>(<issue>1</issue>): <fpage>47</fpage>–<lpage>60</lpage>. <ext-link xlink:type="simple" ext-link-type="doi" xlink:href="10.11646/zootaxa.4567.1.3">https://doi.org/10.11646/zootaxa.4567.1.3</ext-link></mixed-citation></ref><ref id="B11"><mixed-citation xmlns:xlink="http://www.w3.org/1999/xlink" xlink:type="simple"><person-group><name name-style="western"><surname>Jonsell</surname><given-names>M</given-names></name><name name-style="western"><surname>González Alonso</surname><given-names>C</given-names></name><name name-style="western"><surname>Forshage</surname><given-names>M</given-names></name><name name-style="western"><surname>van Achterberg</surname><given-names>C</given-names></name><name name-style="western"><surname>Komonen</surname><given-names>A</given-names></name></person-group> (<year>2016</year>) <article-title>Structure of insect community in the fungus <italic><tp:taxon-name><tp:taxon-name-part taxon-name-part-type="genus">Inonotus</tp:taxon-name-part> <tp:taxon-name-part taxon-name-part-type="species">radiatus</tp:taxon-name-part></tp:taxon-name></italic> in riparian boreal forests.</article-title><source>Journal of Natural History</source><volume>50</volume>(<issue>25–26</issue>): <fpage>1613</fpage>–<lpage>1631</lpage>. <ext-link xlink:type="simple" ext-link-type="doi" xlink:href="10.1080/00222933.2016.1145273">https://doi.org/10.1080/00222933.2016.1145273</ext-link></mixed-citation></ref></ref-list></tp:taxon-treatment>
