# Supplementary material for: Revision of the Palaearctic species of Lysitermus Foerster (Hymenoptera, Braconidae, Hormiinae)
Source: Zookeys. 2021 May 28;1040:65–89. doi: 10.3897/zookeys.1040.66274 (PMC8178295; doi:10.3897/zookeys.1040.66274)
Supplement: XML Treatment for Lysitermus talitzkii [file zookeys.1040.66274-treatment4.xml]

<!DOCTYPE tp:taxon-treatment
  PUBLIC "-//TaxonX//DTD Taxonomic Treatment Publishing DTD v0 20100105//EN" "tax-treatment-NSO.dtd">
<tp:taxon-treatment xmlns:tp="http://www.plazi.org/taxpub"><tp:treatment-meta><kwd-group><label>Taxon classification</label><kwd><named-content xmlns:xlink="http://www.w3.org/1999/xlink" content-type="kingdom">Animalia</named-content></kwd><kwd><named-content xmlns:xlink="http://www.w3.org/1999/xlink" content-type="order">Hymenoptera</named-content></kwd><kwd><named-content xmlns:xlink="http://www.w3.org/1999/xlink" content-type="family">Braconidae</named-content></kwd></kwd-group><mixed-citation publication-type="journal"><person-group><name><surname>van Achterberg</surname><given-names>Cornelis</given-names></name><name><surname>Skeppstedt</surname><given-names>Fredrik</given-names></name><name><surname>Väänänen</surname><given-names>Simo</given-names></name></person-group><article-title>Revision of the Palaearctic species of <italic><tp:taxon-name><tp:taxon-name-part taxon-name-part-type="genus" reg="Lysitermus">Lysitermus</tp:taxon-name-part></tp:taxon-name></italic> Foerster (<tp:taxon-name><tp:taxon-name-part taxon-name-part-type="order">Hymenoptera</tp:taxon-name-part></tp:taxon-name>, <tp:taxon-name><tp:taxon-name-part taxon-name-part-type="family">Braconidae</tp:taxon-name-part></tp:taxon-name>, <tp:taxon-name><tp:taxon-name-part taxon-name-part-type="subfamily">Hormiinae</tp:taxon-name-part></tp:taxon-name>)</article-title><source>Zookeys</source><day>28</day><month>5</month><year>2021</year><volume>1040</volume><fpage>65</fpage><lpage>89</lpage><pub-id pub-id-type="doi">10.3897/zookeys.1040.66274</pub-id></mixed-citation></tp:treatment-meta><tp:nomenclature><tp:taxon-name><object-id xmlns:xlink="http://www.w3.org/1999/xlink" content-type="arpha" xlink:type="simple">964A0CBB-1E34-5FD1-AF31-F73F2B528CB1</object-id>
            <tp:taxon-name-part taxon-name-part-type="genus" reg="Lysitermus">Lysitermus</tp:taxon-name-part>
            <tp:taxon-name-part taxon-name-part-type="species" reg="talitzkii">talitzkii</tp:taxon-name-part>
          </tp:taxon-name><tp:taxon-authority>(Tobias, 1976)</tp:taxon-authority><tp:taxon-status xmlns:xlink="http://www.w3.org/1999/xlink" xlink:type="simple">stat. nov.</tp:taxon-status><xref ref-type="fig" rid="F10">Figs 30–32</xref><xref ref-type="fig" rid="F11">, 33</xref><xref ref-type="fig" rid="F12">, 34–42</xref><xref ref-type="fig" rid="F13">, 43–44</xref><xref ref-type="fig" rid="F14">, 45–47</xref><!--PageBreak --><tp:nomenclature-citation-list><tp:nomenclature-citation><tp:taxon-name>
                <tp:taxon-name-part taxon-name-part-type="genus" reg="Prolysitermus">Prolysitermus</tp:taxon-name-part> <tp:taxon-name-part taxon-name-part-type="species" reg="talitzkii">talitzkii</tp:taxon-name-part></tp:taxon-name><comment>Tobias, 1971: 205; <xref ref-type="bibr" rid="B16">Shenefelt 1975</xref>: 1155.</comment></tp:nomenclature-citation><tp:nomenclature-citation><tp:taxon-name>
                <tp:taxon-name-part taxon-name-part-type="genus" reg="Lysitermus">Lysitermus</tp:taxon-name-part> <tp:taxon-name-part taxon-name-part-type="species" reg="talitzkii">talitzkii</tp:taxon-name-part></tp:taxon-name><comment>; <xref ref-type="bibr" rid="B1">Belokobylskij and Tobias 1986</xref>: 64 (as synonym of <tp:taxon-name><tp:taxon-name-part taxon-name-part-type="genus" reg="Lysitermus">Lysitermus</tp:taxon-name-part> <tp:taxon-name-part taxon-name-part-type="species" reg="pallidus">pallidus</tp:taxon-name-part></tp:taxon-name>); <xref ref-type="bibr" rid="B21">van Achterberg 1991</xref>: 20 [examined].</comment></tp:nomenclature-citation><tp:nomenclature-citation><tp:taxon-name>
                <tp:taxon-name-part taxon-name-part-type="genus" reg="Prolysitermus">Prolysitermus</tp:taxon-name-part> <tp:taxon-name-part taxon-name-part-type="species" reg="longiventris">longiventris</tp:taxon-name-part></tp:taxon-name><comment>Tobias, 1976: 50, 253.</comment></tp:nomenclature-citation><tp:nomenclature-citation><tp:taxon-name>
                <tp:taxon-name-part taxon-name-part-type="genus" reg="Lysitermus">Lysitermus</tp:taxon-name-part> <tp:taxon-name-part taxon-name-part-type="species" reg="longiventris">longiventris</tp:taxon-name-part></tp:taxon-name><comment>; <xref ref-type="bibr" rid="B1">Belokobylskij and Tobias 1986</xref>: 64; <xref ref-type="bibr" rid="B21">van Achterberg 1991</xref>: 20. Syn. nov.</comment></tp:nomenclature-citation></tp:nomenclature-citation-list></tp:nomenclature><tp:treatment-sec sec-type="material" id="SECID0EJ5BG"><title>Material.</title><p>Holotype of <italic><tp:taxon-name><tp:taxon-name-part taxon-name-part-type="genus" reg="Prolysitermus">Prolysitermus</tp:taxon-name-part> <tp:taxon-name-part taxon-name-part-type="species" reg="talitzkii">talitzkii</tp:taxon-name-part></tp:taxon-name></italic>, ♂ (<named-content xmlns:xlink="http://www.w3.org/1999/xlink" content-type="dwc:institutional_code" xlink:type="simple">ZISP</named-content>), “MCCP [= <bold>Moldova</bold>], Kishinev, radiolu, 2.vi.[19]62, 65, Talitzkij”, “Holotypus <italic><tp:taxon-name><tp:taxon-name-part taxon-name-part-type="genus" reg="Praelysitermus">Praelysitermus</tp:taxon-name-part></tp:taxon-name></italic> [sic!] <italic><tp:taxon-name><tp:taxon-name-part taxon-name-part-type="genus" reg="Praelysitermus"/><tp:taxon-name-part taxon-name-part-type="species" reg="talitzkii">talitzkii</tp:taxon-name-part></tp:taxon-name></italic> Tobias, [19]71”; 1 ♂ paratype of <italic><tp:taxon-name><tp:taxon-name-part taxon-name-part-type="genus" reg="Prolysitermus">P.</tp:taxon-name-part> <tp:taxon-name-part taxon-name-part-type="species" reg="talitzkii">talitzkii</tp:taxon-name-part></tp:taxon-name></italic> (<named-content xmlns:xlink="http://www.w3.org/1999/xlink" content-type="dwc:institutional_code" xlink:type="simple">ZISP</named-content>) from Moldova, Străşeni, 21.vii.1961. Holotype of <italic><tp:taxon-name><tp:taxon-name-part taxon-name-part-type="genus" reg="Prolysitermus">Prolysitermus</tp:taxon-name-part> <tp:taxon-name-part taxon-name-part-type="species" reg="longiventris">longiventris</tp:taxon-name-part></tp:taxon-name></italic>, ♂ (<named-content xmlns:xlink="http://www.w3.org/1999/xlink" content-type="dwc:institutional_code" xlink:type="simple">ZISP</named-content>), “[<bold>Russia</bold>:] Sochi-Lazarevskoe, 3–4.v.[1]973, V. Tobias”, “<italic><tp:taxon-name><tp:taxon-name-part taxon-name-part-type="genus" reg="Prolysitermus">Prolysitermus</tp:taxon-name-part> <tp:taxon-name-part taxon-name-part-type="species" reg="longiventris">longiventris</tp:taxon-name-part></tp:taxon-name></italic> sp. n., Tobias, det. 1973”, “Holotypus <italic><tp:taxon-name><tp:taxon-name-part taxon-name-part-type="genus" reg="Prolysitermus">Prolysitermus</tp:taxon-name-part> <tp:taxon-name-part taxon-name-part-type="species" reg="longiventris">longiventris</tp:taxon-name-part></tp:taxon-name></italic> Tobias, 1976”; 1 ♀ paratype (<named-content xmlns:xlink="http://www.w3.org/1999/xlink" content-type="dwc:institutional_code" xlink:type="simple">ZISP</named-content>), “28.iv.[19]75”, “[Russia:] Krasnodarskiy kray, Lazarevskoe, les na terrasirovannych sklonach, 28.iv.1975, V. Tobias”, “Paratypus <italic><tp:taxon-name><tp:taxon-name-part taxon-name-part-type="genus" reg="Prolysitermus">Prolysitermus</tp:taxon-name-part> <tp:taxon-name-part taxon-name-part-type="species" reg="longiventris">longiventris</tp:taxon-name-part></tp:taxon-name></italic> Tobias, 1976”; 1 ♂ paratype (<named-content xmlns:xlink="http://www.w3.org/1999/xlink" content-type="dwc:institutional_code" xlink:type="simple">ZISP</named-content>), “11.v.[19]75”, and same label data as ♀ paratype.</p></tp:treatment-sec><tp:treatment-sec sec-type="redescription" id="SECID0EPCAI"><title>Redescription.</title><p>Paratype ♀ of <italic><tp:taxon-name><tp:taxon-name-part taxon-name-part-type="genus" reg="Lysitermus">L.</tp:taxon-name-part> <tp:taxon-name-part taxon-name-part-type="species" reg="longiventris">longiventris</tp:taxon-name-part></tp:taxon-name></italic>, length of fore wing 1.4 mm, and of body 1.6 mm.</p><p><bold><italic>Head</italic>.</bold> Antenna 1.1× as long as fore wing, with 15 segments, rather widened apically (Fig. <xref ref-type="fig" rid="F10">30</xref>), scapus oblique apically, length of third segment 1.1× fourth segment; third, fourth, and penultimate segments 6.6, 5.8, and 2.9× their width, respectively; face largely smooth, with long erect setae and 2.2× wider than high; clypeus smooth <!--PageBreak -->and distinctly convex; head in dorsal view 1.6× broader than long medially, eye 1.4× longer than temple dorsally, strongly and roundly narrowed posteriorly (Fig. <xref ref-type="fig" rid="F10">32</xref>); vertex smooth and shiny, including area near stemmaticum (Fig. <xref ref-type="fig" rid="F10">32</xref>); occipital carina strong medio-dorsally and in front of it micro-crenulate; <abbrev xmlns:xlink="http://www.w3.org/1999/xlink" xlink:title="diameter of posterior ocellus" id="ABBRID0EVDAI" xlink:type="simple">POL</abbrev>:diameter of posterior ocellus: OOL = 20:12:35; eye in lateral view 1.5× as high as wide, temple distinctly broadening ventrally, smooth, and width of eye 1.3× minimum width of temple laterally; malar space 0.5× as long as height of eye and 1.7× as long as basal width of mandible; frons smooth and shiny.</p><p><bold><italic>Mesosoma</italic>.</bold> Mesosoma 1.5× as long as high in lateral view; mesoscutum granulate and shiny, medio-posteriorly with indistinct groove (Fig. <xref ref-type="fig" rid="F10">32</xref>); notauli only anteriorly distinct, largely smooth, but anteriorly crenulated; scutellar sulcus with one median carina and 6 weak crenulae; scutellum largely smooth and shiny, convex (Fig. <xref ref-type="fig" rid="F10">32</xref>); propodeum shiny, largely smooth between carinae and with large areola, its median carina shorter than anterior side of areola; side of pronotum and mesopleuron largely smooth; precoxal sulcus rather shallow and only its anterior half present, largely smooth; metapleuron largely smooth and with long setae. <bold><italic>Wings</italic>.</bold> Fore wing: pterostigma elongate triangular and 5.0× longer than wide (Fig. <xref ref-type="fig" rid="F10">30</xref>), r issued from its middle and 0.7× shorter than width of pterostigma; 2-SR absent except for some pigmentation (Fig. <xref ref-type="fig" rid="F10">30</xref>); 3-SR 3.1× longer than r; SR1 straight and reaching tip of wing; m-cu rather short and largely unpigmented; subdiscal cell distally closed, CU1b far from <!--PageBreak -->m-cu and CU1a above level of 2-CU1 (Fig. <xref ref-type="fig" rid="F10">30</xref>). <bold><italic>Legs</italic>.</bold> Hind coxa largely smooth; length of femur, tibia and basitarsus of hind leg 4.5, 11.1, and 8.4× their width, respectively; hind tarsus compressed.</p><fig id="F10" position="float" orientation="portrait"><object-id xmlns:xlink="http://www.w3.org/1999/xlink" content-type="doi" xlink:type="simple">10.3897/zookeys.1040.66274.figures30-32</object-id><object-id xmlns:xlink="http://www.w3.org/1999/xlink" content-type="arpha" xlink:type="simple">1D5DE0B3-D048-589C-AACF-FA95733A6A08</object-id><label>Figures 30–32.</label><caption><p><italic><tp:taxon-name><tp:taxon-name-part taxon-name-part-type="genus" reg="Lysitermus">Lysitermus</tp:taxon-name-part> <tp:taxon-name-part taxon-name-part-type="species" reg="talitzkii">talitzkii</tp:taxon-name-part></tp:taxon-name></italic> (Tobias), ♀, paratype of <italic><tp:taxon-name><tp:taxon-name-part taxon-name-part-type="genus" reg="Lysitermus">L.</tp:taxon-name-part> <tp:taxon-name-part taxon-name-part-type="species" reg="longiventris">longiventris</tp:taxon-name-part></tp:taxon-name></italic><bold>30</bold> habitus lateral <bold>31</bold> metasoma dorsal <bold>32</bold> head and mesoscutum dorsal. Photographs: K. Samartsev.</p></caption><graphic xmlns:xlink="http://www.w3.org/1999/xlink" xlink:href="zookeys-1040-065-g010.jpg" position="float" orientation="portrait" xlink:type="simple" id="oo_548439.jpg"><uri content-type="original_file" xlink:type="simple">https://binary.pensoft.net/fig/548439</uri></graphic></fig><p><bold><italic>Metasoma</italic>.</bold> Length of first tergite 0.6× its apical width, its surface longitudinally striate and with additional granulate sculpture between striae, dorsal surface evenly convex, its dorsal carinae lamelliform and medially interconnected anteriorly; medial length of second tergite 0.9× its basal width, and 1.4× as long as third tergite; second and third tergites longitudinally striate and with distinct additional granulate sculpture between striae; second transverse suture coarsely crenulate and nearly straight (Fig. <xref ref-type="fig" rid="F10">31</xref>); third tergite antero-laterally with minute tooth-shaped protuberance and gradually narrowed posteriorly (Fig. <xref ref-type="fig" rid="F10">31</xref>), with distinct and sculptured posterior rim; apical lamella of third metasomal tergite moderately protruding laterally (Fig. <xref ref-type="fig" rid="F10">31</xref>), straight and narrow medially in dorsal view, with approx. 14 carinae; setose part of ovipositor sheath 0.4× as long as hind tibia.</p><p><bold><italic>Colour</italic>.</bold> Mainly dark brown; third tergite dark brown, contrasting with largely yellowish brown second tergite (Figs <xref ref-type="fig" rid="F10">30</xref>, <xref ref-type="fig" rid="F10">31</xref>); first tergite yellowish brown; scapus infuscated, pedicellus, third and fourth segments yellow; remainder of antenna, ptero<!--PageBreak -->stigma, and veins M+CU1 apically, 1-CU1, 1-M, and veins of apical half of fore wing brown; palpi and tarsi pale yellowish; remainder of legs yellowish brown; wing membrane subhyaline.</p><!--PageBreak --><p><bold>Male.</bold> Colour very variable: body entirely dark brown (Fig. <xref ref-type="fig" rid="F13">43</xref>) to partly yellowish brown (Fig. <xref ref-type="fig" rid="F14">45</xref>); metasoma slender, darkened and antero-lateral small tooth-like protuberance of third tergite either absent (holotypes, but area slightly convex; Figs <xref ref-type="fig" rid="F12">36</xref>, <xref ref-type="fig" rid="F14">47</xref>) or present (Fig. <xref ref-type="fig" rid="F13">44</xref>); first tergite weakly narrowed posteriorly (Figs <xref ref-type="fig" rid="F12">36</xref>, <xref ref-type="fig" rid="F13">44</xref>) or parallel-sided (Fig. <xref ref-type="fig" rid="F14">47</xref>); vein 3-SR of fore wing 1.4–3.0× longer than vein r (Figs <xref ref-type="fig" rid="F12">34</xref>, <xref ref-type="fig" rid="F13">43</xref>, <xref ref-type="fig" rid="F14">45</xref>); length of body1.4–1.9 mm and fore wing 1.4–1.5 mm.</p><fig id="F11" position="float" orientation="portrait"><object-id xmlns:xlink="http://www.w3.org/1999/xlink" content-type="doi" xlink:type="simple">10.3897/zookeys.1040.66274.figure33</object-id><object-id xmlns:xlink="http://www.w3.org/1999/xlink" content-type="arpha" xlink:type="simple">6A861821-0F65-58B6-A648-2CB653BA0930</object-id><label>Figure 33.</label><caption><p><italic><tp:taxon-name><tp:taxon-name-part taxon-name-part-type="genus" reg="Lysitermus">Lysitermus</tp:taxon-name-part> <tp:taxon-name-part taxon-name-part-type="species" reg="talitzkii">talitzkii</tp:taxon-name-part></tp:taxon-name></italic> (Tobias), ♂, holotype of <italic><tp:taxon-name><tp:taxon-name-part taxon-name-part-type="genus" reg="Lysitermus">L.</tp:taxon-name-part> <tp:taxon-name-part taxon-name-part-type="species" reg="longiventris">longiventris</tp:taxon-name-part></tp:taxon-name></italic>, habitus lateral. Photograph: K. Samartsev.</p></caption><graphic xmlns:xlink="http://www.w3.org/1999/xlink" xlink:href="zookeys-1040-065-g011.jpg" position="float" orientation="portrait" xlink:type="simple" id="oo_548440.jpg"><uri content-type="original_file" xlink:type="simple">https://binary.pensoft.net/fig/548440</uri></graphic></fig></tp:treatment-sec><tp:treatment-sec sec-type="biology" id="SECID0E6JAI"><title>Biology.</title><p>Unknown.</p></tp:treatment-sec><tp:treatment-sec sec-type="distribution" id="SECID0EEKAI"><title>Distribution.</title><p>Moldova, Poland (<xref ref-type="bibr" rid="B9">Huflejt 1997</xref>), Russia.</p><fig id="F12" position="float" orientation="portrait"><object-id xmlns:xlink="http://www.w3.org/1999/xlink" content-type="doi" xlink:type="simple">10.3897/zookeys.1040.66274.figures34-42</object-id><object-id xmlns:xlink="http://www.w3.org/1999/xlink" content-type="arpha" xlink:type="simple">EEB02B60-AE42-5694-875D-CB96144B415B</object-id><label>Figures 34–42.</label><caption><p><italic><tp:taxon-name><tp:taxon-name-part taxon-name-part-type="genus" reg="Lysitermus">Lysitermus</tp:taxon-name-part> <tp:taxon-name-part taxon-name-part-type="species" reg="talitzkii">talitzkii</tp:taxon-name-part></tp:taxon-name></italic> (Tobias), ♂, holotype of <italic><tp:taxon-name><tp:taxon-name-part taxon-name-part-type="genus" reg="Lysitermus">L.</tp:taxon-name-part> <tp:taxon-name-part taxon-name-part-type="species" reg="longiventris">longiventris</tp:taxon-name-part></tp:taxon-name></italic><bold>34</bold> fore wing <bold>35</bold> head and mesosoma lateral <bold>36</bold> propodeum and first and second metasomal tergites dorsal <bold>37</bold> metasoma dorso-lateral <bold>38</bold> metasoma lateral <bold>39</bold> metasoma dorso-lateral <bold>40</bold> head anterior <bold>41</bold> head and mesonotum dorsal <bold>42</bold> hind coxa and femur lateral. Photographs: K. Samartsev.</p></caption><graphic xmlns:xlink="http://www.w3.org/1999/xlink" xlink:href="zookeys-1040-065-g012.jpg" position="float" orientation="portrait" xlink:type="simple" id="oo_548441.jpg"><uri content-type="original_file" xlink:type="simple">https://binary.pensoft.net/fig/548441</uri></graphic></fig></tp:treatment-sec><tp:treatment-sec sec-type="notes" id="SECID0EDMAI"><title>Notes.</title><p>The male holotype of <italic><tp:taxon-name><tp:taxon-name-part taxon-name-part-type="genus" reg="Lysitermus">L.</tp:taxon-name-part> <tp:taxon-name-part taxon-name-part-type="species" reg="talitzkii">talitzkii</tp:taxon-name-part></tp:taxon-name></italic> (Tobias, 1971) was considered to be a synonym of <italic><tp:taxon-name><tp:taxon-name-part taxon-name-part-type="genus" reg="Lysitermus">L.</tp:taxon-name-part> <tp:taxon-name-part taxon-name-part-type="species" reg="pallidus">pallidus</tp:taxon-name-part></tp:taxon-name></italic> Foerster by <xref ref-type="bibr" rid="B1">Belokobylskij and Tobias (1986)</xref> and <xref ref-type="bibr" rid="B21">van Achterberg (1991)</xref>, but after examination of reared series consisting of both sexes it is obvious that the holotype male with its gradually widened hind tibia (Fig. <xref ref-type="fig" rid="F14">45</xref>) fits better with <italic><tp:taxon-name><tp:taxon-name-part taxon-name-part-type="genus" reg="Lysitermus">L.</tp:taxon-name-part> <tp:taxon-name-part taxon-name-part-type="species" reg="longiventris">longiventris</tp:taxon-name-part></tp:taxon-name></italic>, as defined above, and the latter is synonymised with it. The holotype has the notauli shallowly impressed posteriorly (<xref ref-type="bibr" rid="B23">van Achterberg 1995</xref>) although normally the posterior half of the notauli are absent, but specimens with vaguely to distinctly indicated notauli have been examined among specimens of the closely related <italic><tp:taxon-name><tp:taxon-name-part taxon-name-part-type="genus" reg="Lysitermus">L.</tp:taxon-name-part> <tp:taxon-name-part taxon-name-part-type="species" reg="tritoma">tritoma</tp:taxon-name-part></tp:taxon-name></italic> from Sweden (holotype of <italic><tp:taxon-name><tp:taxon-name-part taxon-name-part-type="genus" reg="Lysitermus">L.</tp:taxon-name-part> <tp:taxon-name-part taxon-name-part-type="species" reg="suecicus">suecicus</tp:taxon-name-part></tp:taxon-name></italic>), Italy, and Portugal, and, therefore, we do not consider the more developed notauli as a valid reason to maintain <italic><tp:taxon-name><tp:taxon-name-part taxon-name-part-type="genus" reg="Lysitermus">L.</tp:taxon-name-part> <tp:taxon-name-part taxon-name-part-type="species" reg="longiventris">longiventris</tp:taxon-name-part></tp:taxon-name></italic> as a species different from <italic><tp:taxon-name><tp:taxon-name-part taxon-name-part-type="genus" reg="Lysitermus">L.</tp:taxon-name-part> <tp:taxon-name-part taxon-name-part-type="species" reg="talitzkii">talitzkii</tp:taxon-name-part></tp:taxon-name></italic>.</p><fig id="F13" position="float" orientation="portrait"><object-id xmlns:xlink="http://www.w3.org/1999/xlink" content-type="doi" xlink:type="simple">10.3897/zookeys.1040.66274.figures43-44</object-id><object-id xmlns:xlink="http://www.w3.org/1999/xlink" content-type="arpha" xlink:type="simple">12922B03-8ACD-528F-ACB7-11165C88F4FC</object-id><label>Figures 43–44.</label><caption><p><italic><tp:taxon-name><tp:taxon-name-part taxon-name-part-type="genus" reg="Lysitermus">Lysitermus</tp:taxon-name-part> <tp:taxon-name-part taxon-name-part-type="species" reg="talitzkii">talitzkii</tp:taxon-name-part></tp:taxon-name></italic> (Tobias), ♂, paratype of <italic><tp:taxon-name><tp:taxon-name-part taxon-name-part-type="genus" reg="Lysitermus">L.</tp:taxon-name-part> <tp:taxon-name-part taxon-name-part-type="species" reg="longiventris">longiventris</tp:taxon-name-part></tp:taxon-name></italic><bold>43</bold> habitus lateral <bold>44</bold> metasoma dorsal. Photographs: K. Samartsev.</p></caption><graphic xmlns:xlink="http://www.w3.org/1999/xlink" xlink:href="zookeys-1040-065-g013.jpg" position="float" orientation="portrait" xlink:type="simple" id="oo_548442.jpg"><uri content-type="original_file" xlink:type="simple">https://binary.pensoft.net/fig/548442</uri></graphic></fig><p><italic><tp:taxon-name><tp:taxon-name-part taxon-name-part-type="genus" reg="Lysitermus">Lysitermus</tp:taxon-name-part> <tp:taxon-name-part taxon-name-part-type="species" reg="longiventris">longiventris</tp:taxon-name-part></tp:taxon-name></italic> (Tobias) was described from N. Caucasus and is very similar to <italic><tp:taxon-name><tp:taxon-name-part taxon-name-part-type="genus" reg="Lysitermus">L.</tp:taxon-name-part> <tp:taxon-name-part taxon-name-part-type="species" reg="tritoma">tritoma</tp:taxon-name-part></tp:taxon-name></italic> (Bouček) but differs by having the third metasomal tergite of<!--PageBreak -->ten with a minute tooth-like protuberance antero-laterally and its posterior lamella straight medially or nearly so, the metasoma slightly slenderer, the third tergite slightly less narrowed posteriorly, and vein 3-SR of the fore wing usually more than twice as long as vein r. The reduction of the longitudinal rugae on the third tergite is considered less distinctive because reduction of sculpture is common in <italic><tp:taxon-name><tp:taxon-name-part taxon-name-part-type="genus" reg="Lysitermus">Lysitermus</tp:taxon-name-part></tp:taxon-name></italic> males and to a lesser degree in females. Other differences given by <xref ref-type="bibr" rid="B1">Belokobylskij and Tobias (1986)</xref>, such as the first tergite as long as wide at apex and the second tergite longer than its apical width, disagree with the only figure in the very short original description and the figures included here (Figs <xref ref-type="fig" rid="F10">31</xref>, <xref ref-type="fig" rid="F12">36</xref>, <xref ref-type="fig" rid="F13">44</xref>). Characters such as the third tergite less sculptured than second tergite and without distinct lamella apically, the face twice as wide as high, and the width of the hypoclypeal depression equal to distance from eye to depression are more or less also found in males of <italic><tp:taxon-name><tp:taxon-name-part taxon-name-part-type="genus" reg="Lysitermus">L.</tp:taxon-name-part> <tp:taxon-name-part taxon-name-part-type="species" reg="tritoma">tritoma</tp:taxon-name-part></tp:taxon-name></italic>.</p><fig id="F14" position="float" orientation="portrait"><object-id xmlns:xlink="http://www.w3.org/1999/xlink" content-type="doi" xlink:type="simple">10.3897/zookeys.1040.66274.figures45-47</object-id><object-id xmlns:xlink="http://www.w3.org/1999/xlink" content-type="arpha" xlink:type="simple">E48A2D0D-8109-5DB1-8EB0-802B33181D68</object-id><label>Figures 45–47.</label><caption><p><italic><tp:taxon-name><tp:taxon-name-part taxon-name-part-type="genus" reg="Lysitermus">Lysitermus</tp:taxon-name-part> <tp:taxon-name-part taxon-name-part-type="species" reg="talitzkii">talitzkii</tp:taxon-name-part></tp:taxon-name></italic> (Tobias), ♂ holotype, but 47 of ♂ paratype <bold>45</bold> habitus lateral <bold>46, 47</bold> metasoma dorsal. Photographs: K. Samartsev.</p></caption><graphic xmlns:xlink="http://www.w3.org/1999/xlink" xlink:href="zookeys-1040-065-g014.jpg" position="float" orientation="portrait" xlink:type="simple" id="oo_548443.jpg"><uri content-type="original_file" xlink:type="simple">https://binary.pensoft.net/fig/548443</uri></graphic></fig><!--PageBreak --></tp:treatment-sec><ref-list><ref id="B16"><mixed-citation xmlns:xlink="http://www.w3.org/1999/xlink" xlink:type="simple"><person-group><name name-style="western"><surname>Shenefelt</surname><given-names>RD</given-names></name></person-group> (<year>1975</year>) <article-title><tp:taxon-name><tp:taxon-name-part taxon-name-part-type="family">Braconidae</tp:taxon-name-part></tp:taxon-name> 8. <tp:taxon-name><tp:taxon-name-part taxon-name-part-type="subfamily">Exothecinae</tp:taxon-name-part></tp:taxon-name>, <tp:taxon-name><tp:taxon-name-part taxon-name-part-type="subfamily">Rogadinae</tp:taxon-name-part></tp:taxon-name>.</article-title><source>Hymenopterorum Catalogus (nova editio)</source><volume>12</volume>: <fpage>1115</fpage>–<lpage>1262</lpage>.</mixed-citation></ref><ref id="B1"><mixed-citation xmlns:xlink="http://www.w3.org/1999/xlink" xlink:type="simple"><person-group><name name-style="western"><surname>Belokobylskij</surname><given-names>SA</given-names></name><name name-style="western"><surname>Tobias</surname><given-names>VI</given-names></name></person-group> (<year>1986</year>) <article-title><tp:taxon-name><tp:taxon-name-part taxon-name-part-type="subfamily">Doryctinae</tp:taxon-name-part></tp:taxon-name>.</article-title> In: <person-group><name name-style="western"><surname>Medvedev</surname><given-names>GS</given-names></name></person-group> (<role>Ed.</role>) <issue-title>Opredelitel Nasekomych Evrospeiskoi Tsasti SSSR 3, Peredpontdatokrylye 4. Opr.</issue-title><source>Faune SSSR</source><volume>145</volume>: <fpage>21</fpage>–<lpage>72</lpage>. [in Russian]</mixed-citation></ref><ref id="B21"><mixed-citation xmlns:xlink="http://www.w3.org/1999/xlink" xlink:type="simple"><person-group><name name-style="western"><surname>van Achterberg</surname><given-names>C</given-names></name></person-group> (<year>1991</year>) <article-title>Revision of the genera of the Afrotropical and W. Palaearctical <tp:taxon-name><tp:taxon-name-part taxon-name-part-type="subfamily">Rogadinae</tp:taxon-name-part></tp:taxon-name> Foerster (<tp:taxon-name><tp:taxon-name-part taxon-name-part-type="order">Hymenoptera</tp:taxon-name-part></tp:taxon-name>: <tp:taxon-name><tp:taxon-name-part taxon-name-part-type="family">Braconidae</tp:taxon-name-part></tp:taxon-name>).</article-title><source>Zoologische Verhandelingen</source><volume>273</volume>: <fpage>1</fpage>–<lpage>102</lpage>.</mixed-citation></ref><ref id="B9"><mixed-citation xmlns:xlink="http://www.w3.org/1999/xlink" xlink:type="simple"><person-group><name name-style="western"><surname>Huflejt</surname><given-names>T</given-names></name></person-group> (<year>1997</year>) <article-title><tp:taxon-name><tp:taxon-name-part taxon-name-part-type="superfamily">Ichneumonoidea</tp:taxon-name-part></tp:taxon-name>.</article-title> In: <person-group><name name-style="western"><surname>Razowski</surname><given-names>J</given-names></name></person-group> (<role>Ed.</role>) <issue-title>Checklist of animals of Poland.</issue-title><source><tp:taxon-name><tp:taxon-name-part taxon-name-part-type="order">Hymenoptera</tp:taxon-name-part></tp:taxon-name> – postscript. Wydawnictwa Instytutu Systematyki i Ewolucji Zwierzat PAN, Krakow 5(32/34)</source>, <fpage>1</fpage>–<lpage>260</lpage>.</mixed-citation></ref><ref id="B23"><mixed-citation xmlns:xlink="http://www.w3.org/1999/xlink" xlink:type="simple"><person-group><name name-style="western"><surname>van Achterberg</surname><given-names>C</given-names></name></person-group> (<year>1995</year>) <article-title>Generic revision of the subfamily <tp:taxon-name><tp:taxon-name-part taxon-name-part-type="subfamily">Betylobraconinae</tp:taxon-name-part></tp:taxon-name> (<tp:taxon-name><tp:taxon-name-part taxon-name-part-type="order">Hymenoptera</tp:taxon-name-part></tp:taxon-name>: <tp:taxon-name><tp:taxon-name-part taxon-name-part-type="family">Braconidae</tp:taxon-name-part></tp:taxon-name>) and other groups with modified fore tarsus.</article-title><source>Zoologische Verhandelingen</source><volume>298</volume>: <fpage>1</fpage>–<lpage>242</lpage>.</mixed-citation></ref></ref-list></tp:taxon-treatment>
